# Supplementary material for: Novel approaches to measuring knowledge among frontline health workers in India: Are phone surveys a reliable option?
Source: PLoS One. 2020 Jun 29;15(6):e0234241. doi: 10.1371/journal.pone.0234241 (PMC7323989; doi:10.1371/journal.pone.0234241)
Supplement: S1 Table — (CSV) [file pone.0234241.s002.csv]

district_as	distBorn	numChild	VHW	q302	q309	q311	q312	q324a	q324b	q324c	q324d	q324e	q324f	q328	ownPhone	govSIM	govPhone	HHwealthindex	q301_dmy_A	q301_dmy_B	q301_dmy_C	q301_dmy_D	q301_dmy_E	q301_dmy_F	q301_dmy_G	correctIFAno	q304_dmy_A	q304_dmy_B	q305_dmy_A	q305_dmy_B	q305_dmy_C	q305_dmy_D	q305_dmy_E	q305_dmy_F	q305_dmy_G	q306_dmy_A	q306_dmy_B	q306_dmy_C	q306_dmy_D	q306_dmy_E	q306_dmy_F	q306_dmy_G	q306_dmy_H	q306_dmy_I	correct_q307	correct_q308	q310_dmy_A	q310_dmy_B	q310_dmy_C
MANDSAUR	YES	2	0	2	Immediately	9-12 times in 24 hours	6	True	True	True	True	0	True	6	YES	YES	0	3	1	1	1	0	0	0	0	0	1	1	0	1	0	0	1	1	0	0	0	0	1	1	1	1	1	1	1	1	1	1	0
MANDSAUR	0	2	0	2	Immediately	9-12 times in 24 hours	6	True	0	True	0	0	True	6	YES	YES	0	4	1	1	1	1	1	1	1	0	1	1	1	0	0	0	0	1	0	1	1	0	1	1	0	1	0	1	0	1	1	0	1
MANDSAUR	0	4	0	2	Immediately	9-12 times in 24 hours	6	True	True	True	True	0	0	6	YES	YES	YES	4	1	1	1	1	1	0	1	0	1	1	0	1	1	1	0	1	1	0	0	0	1	0	0	0	0	1	0	0	1	1	0
MANDSAUR	0	2	0	2	Immediately	9-12 times in 24 hours	6	True	True	True	0	0	True	6	YES	YES	YES	2	1	1	0	0	1	0	0	0	1	1	0	1	1	1	1	0	0	1	0	1	1	1	0	0	0	1	1	1	1	1	0
MANDSAUR	YES	2	0	2	Immediately	Other Specify	6	True	True	True	0	True	True	6	YES	YES	YES	5	1	1	1	1	1	1	1	0	1	1	0	1	0	0	1	1	0	1	1	1	1	1	0	0	0	0	1	1	1	0	0
MANDSAUR	YES	2	0	2	Immediately	9-12 times in 24 hours	6	True	True	True	0	0	True	6	YES	YES	YES	4	1	1	1	1	1	1	1	0	1	1	0	1	1	0	1	0	0	1	1	0	0	0	0	0	0	1	1	1	1	0	0
MANDSAUR	YES	2	0	2	Immediately	9-12 times in 24 hours	6	True	0	True	True	0	True	6	YES	YES	YES	2	1	1	1	1	0	0	0	0	1	1	0	1	0	0	1	1	0	1	1	1	1	1	0	0	0	0	1	1	1	1	0
MANDSAUR	0	3	0	2	Immediately	On-demand- as often as the baby wants to feed	6	True	True	True	True	0	True	6	YES	0	0	1	0	1	0	1	1	1	1	0	1	1	0	1	1	0	1	0	0	0	1	1	1	1	1	0	0	0	0	1	1	1	0
MANDSAUR	YES	3	0	2	Immediately	9-12 times in 24 hours	6	True	True	True	True	0	True	6	YES	YES	YES	5	1	1	1	1	0	0	0	0	1	1	0	0	1	0	0	1	1	0	0	0	1	1	0	0	0	1	1	1	1	1	0
MANDSAUR	YES	2	0	2	Immediately	9-12 times in 24 hours	6	True	True	True	True	0	True	6	YES	0	YES	3	1	1	1	1	0	0	0	0	1	1	0	1	0	0	1	1	0	1	1	1	1	1	0	0	1	1	1	1	1	1	0
MANDSAUR	0	1	0	2	Immediately	On-demand- as often as the baby wants to feed	6	True	True	True	True	True	True	6	YES	0	0	3	1	1	1	0	0	0	0	0	1	1	0	1	1	0	1	1	0	1	0	1	0	1	1	0	1	1	1	1	1	1	0
MANDSAUR	YES	4	0	2	Immediately	9-12 times in 24 hours	6	True	True	True	True	0	0	6	YES	YES	YES	5	1	1	1	1	1	1	1	0	1	1	0	1	0	0	0	1	0	0	1	0	0	1	1	0	1	0	1	1	1	0	0
MANDSAUR	0	3	0	2	Immediately	9-12 times in 24 hours	6	True	0	True	True	0	0	6	YES	YES	YES	4	1	1	1	1	1	1	1	1	1	0	0	0	0	0	1	1	0	0	0	0	0	1	0	1	0	1	0	1	1	0	0
MANDSAUR	YES	4	0	2	Within first 24 hours	On-demand- as often as the baby wants to feed	6	True	True	True	True	0	True	6	YES	YES	YES	3	1	1	1	1	1	0	0	0	1	1	1	0	0	0	1	1	0	1	0	1	1	0	1	1	0	0	1	1	0	0	0
MANDSAUR	YES	2	0	2	Immediately	9-12 times in 24 hours	6	True	True	True	True	True	True	6	0	YES	0	1	1	1	1	0	0	0	0	0	1	1	1	1	0	0	1	1	1	1	0	1	1	0	0	0	0	1	0	1	1	1	0
MANDSAUR	YES	3	0	2	Immediately	9-12 times in 24 hours	6	True	True	True	True	0	True	6	YES	YES	YES	1	0	1	1	1	0	0	0	0	1	1	0	0	1	0	1	1	0	1	1	1	1	1	0	0	0	1	1	1	1	1	0
MANDSAUR	YES	3	0	2	Immediately	9-12 times in 24 hours	6	True	True	True	0	0	True	6	YES	YES	YES	3	1	1	1	1	0	0	0	1	1	1	0	1	1	0	1	1	0	1	0	1	0	1	0	1	0	1	1	1	1	1	0
MANDSAUR	YES	1	0	2	Immediately	On-demand- as often as the baby wants to feed	6	True	True	True	0	0	True	6	YES	0	0	1	0	1	1	1	0	0	0	0	1	0	0	1	0	1	1	1	0	1	0	0	0	1	1	1	0	1	1	1	1	0	0
MANDSAUR	YES	2	0	2	Immediately	9-12 times in 24 hours	6	True	0	True	True	0	True	6	YES	YES	YES	2	1	1	1	1	1	1	1	0	1	1	0	1	0	0	1	1	0	1	0	0	1	1	0	0	0	1	1	0	1	1	0
MANDSAUR	YES	2	0	2	Immediately	On-demand- as often as the baby wants to feed	6	True	True	True	0	0	True	6	YES	YES	0	3	1	1	1	0	0	0	0	0	1	1	0	0	0	0	1	1	0	0	1	0	0	0	0	1	0	1	1	1	1	1	0
MANDSAUR	0	2	0	2	Within first 24 hours	9-12 times in 24 hours	6	True	True	True	0	True	True	6	YES	YES	YES	1	1	1	1	1	1	1	1	0	1	0	0	0	0	0	0	1	0	1	1	1	0	0	0	0	0	1	1	1	0	0	0
MANDSAUR	YES	0	YES	2	Immediately	9-12 times in 24 hours	6	True	True	True	0	0	True	6	YES	YES	0	1	0	1	1	1	0	0	0	0	1	1	1	1	0	0	0	1	0	0	0	0	0	1	0	0	0	1	0	1	1	0	0
MANDSAUR	0	2	0	2	Immediately	9-12 times in 24 hours	6	True	True	True	0	True	True	6	YES	YES	YES	5	1	1	1	1	1	0	1	0	1	1	0	1	1	1	1	1	0	1	1	0	1	0	0	1	1	1	1	1	1	1	0
MANDSAUR	YES	2	0	2	Immediately	On-demand- as often as the baby wants to feed	6	True	0	True	0	0	0	6	YES	0	0	1	0	1	1	1	0	0	0	1	1	1	1	1	0	1	1	1	0	1	1	0	0	1	0	0	0	1	1	1	1	1	0
MANDSAUR	YES	0	0	2	Immediately	9-12 times in 24 hours	6	True	True	True	True	0	True	6	YES	0	0	4	1	1	1	0	1	1	1	0	1	1	0	1	0	0	1	1	1	1	0	1	1	1	0	1	1	1	1	1	1	1	0
MANDSAUR	YES	1	0	2	Immediately	9-12 times in 24 hours	6	True	True	True	True	0	True	6	YES	YES	YES	4	1	1	1	1	0	0	0	0	1	1	0	1	0	0	1	1	0	1	1	0	1	1	0	0	0	1	1	1	1	1	0
MANDSAUR	YES	2	0	2	Immediately	On-demand- as often as the baby wants to feed	6	True	True	True	True	True	True	6	YES	YES	0	3	1	1	1	0	1	0	0	0	1	1	1	1	0	1	1	1	1	1	0	1	1	1	0	0	0	1	1	1	1	1	0
MANDSAUR	YES	1	0	2	Immediately	9-12 times in 24 hours	6	0	0	True	0	True	True	6	YES	0	0	3	1	1	1	1	0	0	0	0	1	1	1	1	1	1	0	1	1	1	1	0	1	1	1	0	1	1	0	0	1	1	0
MANDSAUR	YES	1	0	2	Immediately	9-12 times in 24 hours	6	True	0	0	0	True	0	6	YES	0	0	3	1	1	1	1	1	1	1	1	1	1	0	1	1	1	1	1	0	1	1	0	1	1	1	1	0	0	1	1	1	1	0
MANDSAUR	YES	0	0	2	Immediately	9-12 times in 24 hours	6	True	True	True	0	True	True	6	YES	0	0	2	1	1	1	1	1	1	1	1	1	1	0	1	0	0	1	1	0	1	0	0	1	1	0	0	1	0	1	1	1	1	0
MANDSAUR	YES	1	0	2	Immediately	9-12 times in 24 hours	6	True	0	True	0	True	True	6	YES	YES	YES	5	1	1	1	1	1	1	1	0	1	1	1	1	0	0	1	1	1	1	1	1	1	1	1	1	0	0	1	1	1	1	0
MANDSAUR	0	2	0	2	Immediately	9-12 times in 24 hours	6	True	True	True	0	True	0	6	YES	YES	0	3	1	1	1	1	1	1	1	0	1	1	0	1	0	0	1	1	1	1	0	0	1	1	0	0	0	1	1	1	1	1	0
MANDSAUR	YES	2	0	2	Immediately	9-12 times in 24 hours	6	True	True	True	True	0	True	6	YES	YES	0	4	1	1	1	1	0	0	0	0	1	1	0	1	1	1	1	1	0	0	0	1	0	1	0	0	0	0	0	1	1	1	1
MANDSAUR	YES	2	0	2	Immediately	9-12 times in 24 hours	6	True	True	True	0	True	True	6	YES	YES	YES	4	1	1	1	1	1	1	1	0	1	1	0	1	0	0	1	1	0	1	0	1	1	1	1	0	0	0	0	1	1	1	0
MANDSAUR	0	4	0	2	Immediately	9-12 times in 24 hours	6	True	True	True	True	0	True	6	YES	YES	0	5	1	1	1	1	1	0	1	0	1	1	0	1	1	1	1	1	0	1	1	1	1	1	1	1	0	0	1	1	1	1	0
MANDSAUR	YES	2	0	2	Immediately	On-demand- as often as the baby wants to feed	6	True	0	True	True	0	True	6	YES	YES	0	2	1	1	1	1	0	0	0	0	1	0	1	1	0	1	1	1	0	0	0	1	1	1	0	0	0	1	1	1	1	1	0
MANDSAUR	0	2	0	2	Immediately	9-12 times in 24 hours	6	True	True	True	0	0	True	6	YES	YES	YES	4	1	1	1	1	0	0	0	0	1	1	0	1	1	0	1	1	0	1	0	1	0	1	0	1	1	1	1	1	1	1	1
MANDSAUR	YES	0	0	2	Immediately	9-12 times in 24 hours	6	True	0	True	0	0	True	6	YES	YES	YES	3	1	1	1	0	1	0	1	1	1	0	0	1	0	0	1	1	0	0	0	0	0	1	0	1	1	1	1	1	1	1	0
MANDSAUR	YES	4	0	2	Immediately	On-demand- as often as the baby wants to feed	6	0	0	True	0	0	True	6	YES	YES	0	5	0	1	1	1	1	0	1	1	1	0	0	1	0	0	0	1	0	0	0	0	0	0	0	0	0	1	0	0	0	1	0
MANDSAUR	YES	2	0	2	Immediately	9-12 times in 24 hours	6	True	0	True	True	True	True	6	YES	YES	YES	2	1	1	1	1	1	1	1	1	1	1	0	1	0	0	1	1	0	1	1	1	0	1	0	1	0	1	0	1	1	0	0
MANDSAUR	YES	2	0	2	Immediately	9-12 times in 24 hours	6	True	True	True	0	0	True	6	YES	YES	YES	2	1	1	1	1	1	1	1	0	1	1	0	1	0	1	1	1	1	1	1	0	1	0	0	1	1	1	0	1	1	1	0
MANDSAUR	YES	2	0	2	Immediately	9-12 times in 24 hours	6	True	True	True	True	True	True	6	YES	YES	0	4	1	1	1	1	1	1	1	0	1	1	1	0	0	0	0	1	0	1	1	1	1	1	0	0	0	1	0	0	1	1	0
MANDSAUR	0	1	0	2	Immediately	9-12 times in 24 hours	6	True	True	True	0	0	True	6	0	YES	0	1	1	1	1	1	1	1	1	0	1	1	1	1	0	1	1	1	0	0	0	0	1	1	1	1	1	1	0	1	1	0	0
MANDSAUR	YES	2	0	2	Immediately	9-12 times in 24 hours	6	True	True	True	0	0	True	6	YES	YES	YES	5	1	1	1	1	1	1	1	0	1	0	0	1	1	1	0	1	1	1	1	0	1	0	0	0	1	1	0	1	1	1	0
MANDSAUR	YES	1	0	2	Immediately	On-demand- as often as the baby wants to feed	6	True	True	True	0	0	True	6	YES	YES	YES	4	1	1	1	0	1	1	1	0	1	1	0	1	0	1	0	1	0	1	0	0	1	1	0	0	0	1	1	1	1	1	0
MANDSAUR	YES	2	0	2	Immediately	9-12 times in 24 hours	6	True	True	True	True	0	True	6	YES	YES	YES	2	1	1	1	1	1	1	1	0	1	1	0	1	1	1	1	0	0	1	1	0	0	1	0	1	1	1	1	1	1	1	1
MANDSAUR	YES	6	0	3	Immediately	On-demand- as often as the baby wants to feed	6	True	0	True	0	0	True	6	0	YES	0	1	1	1	1	1	0	0	0	0	1	1	1	1	0	1	1	1	1	1	1	0	0	1	0	1	0	1	1	1	1	1	0
MANDSAUR	YES	2	0	2	Immediately	9-12 times in 24 hours	6	True	True	True	True	True	True	6	YES	YES	YES	3	1	1	1	1	1	0	0	0	0	1	1	1	0	1	1	1	1	1	1	1	0	1	1	0	0	1	1	1	1	1	0
MANDSAUR	0	2	0	2	Immediately	9-12 times in 24 hours	6	True	True	True	True	0	True	6	YES	YES	0	4	1	1	1	0	1	0	0	0	1	1	1	1	0	1	1	1	1	1	1	1	1	0	0	1	1	0	0	1	1	0	0
MANDSAUR	0	2	0	2	Immediately	9-12 times in 24 hours	6	True	True	True	True	0	True	6	YES	YES	YES	2	1	1	1	0	0	0	0	0	1	1	1	1	0	1	0	0	1	1	0	1	1	1	0	1	0	1	0	1	1	1	0
MANDSAUR	YES	3	0	2	Within first 24 hours	9-12 times in 24 hours	6	True	0	True	0	0	True	6	0	0	0	5	1	1	1	1	0	0	0	0	1	1	1	1	0	1	1	1	1	1	0	1	0	1	0	1	0	1	0	1	0	0	0
MANDSAUR	0	2	0	2	Immediately	9-12 times in 24 hours	6	True	True	True	0	0	True	6	YES	YES	YES	4	1	1	0	1	1	1	1	0	1	1	0	1	1	0	1	1	0	0	0	0	0	0	1	1	1	1	1	1	1	1	0
MANDSAUR	YES	0	0	2	Immediately	9-12 times in 24 hours	6	True	True	True	True	True	0	6	0	0	YES	3	0	1	1	1	1	1	1	0	1	0	0	1	1	0	1	1	0	1	1	1	0	1	0	0	0	1	0	1	1	1	0
MANDSAUR	YES	1	0	2	Immediately	On-demand- as often as the baby wants to feed	6	True	0	True	0	0	True	6	YES	YES	0	2	1	1	1	0	1	0	1	0	1	1	0	1	1	0	1	1	0	0	0	1	0	1	0	0	0	1	1	1	1	1	0
MANDSAUR	YES	2	0	2	Immediately	On-demand- as often as the baby wants to feed	6	True	0	True	0	0	True	6	YES	YES	YES	5	1	1	1	1	0	0	0	1	1	1	0	1	0	1	1	1	1	0	0	1	0	1	0	1	0	0	1	1	1	1	0
MANDSAUR	YES	3	0	2	Immediately	9-12 times in 24 hours	6	True	True	True	True	0	True	6	YES	YES	YES	2	1	1	0	1	0	0	0	0	1	1	1	1	0	0	1	1	0	1	0	0	1	1	1	0	0	1	1	1	1	1	0
MANDSAUR	YES	3	0	2	Immediately	9-12 times in 24 hours	6	True	True	True	0	True	True	6	YES	YES	0	4	1	1	1	1	1	0	1	0	1	1	1	1	0	1	1	1	0	1	0	1	0	1	1	0	0	1	1	1	1	1	0
MANDSAUR	0	2	0	2	Immediately	On-demand- as often as the baby wants to feed	6	True	0	True	True	0	True	6	YES	YES	YES	4	1	1	1	1	0	0	0	1	1	1	0	1	0	1	1	1	0	1	1	1	1	0	0	0	1	1	1	1	1	1	0
MANDSAUR	YES	2	0	2	Immediately	9-12 times in 24 hours	6	True	True	True	0	0	True	6	YES	YES	0	2	0	1	1	0	1	1	1	0	1	1	0	1	0	1	1	1	0	1	0	1	1	1	0	1	0	1	1	1	1	1	0
MANDSAUR	YES	1	0	2	Immediately	9-12 times in 24 hours	6	True	True	True	True	0	True	6	YES	YES	0	1	1	1	1	0	1	1	1	0	1	1	0	1	1	0	1	1	1	1	0	0	0	1	0	1	0	1	1	1	1	1	0
MANDSAUR	YES	2	0	2	Immediately	9-12 times in 24 hours	6	True	True	True	0	0	True	6	YES	0	0	2	0	1	1	1	0	0	0	0	1	1	1	1	1	1	0	1	0	1	0	1	0	0	0	0	0	1	0	1	1	1	0
MANDSAUR	0	3	0	2	Immediately	9-12 times in 24 hours	6	True	True	True	True	0	True	6	YES	YES	YES	3	1	1	1	0	1	1	1	0	1	0	1	1	1	0	1	1	0	1	1	0	0	1	0	0	1	1	1	1	1	0	0
MANDSAUR	0	3	0	2	Immediately	9-12 times in 24 hours	6	True	True	True	0	True	0	6	YES	0	0	4	1	1	1	1	1	1	1	0	1	1	0	1	0	0	1	1	0	1	1	0	1	0	0	1	1	1	1	1	1	1	0
MANDSAUR	YES	2	0	2	Immediately	9-12 times in 24 hours	6	True	True	True	0	0	True	6	0	0	0	3	1	1	1	1	1	1	1	1	1	1	0	1	0	0	1	1	0	1	0	0	1	0	0	0	0	0	1	1	1	1	0
MANDSAUR	YES	2	0	2	Immediately	9-12 times in 24 hours	6	True	True	True	0	True	True	6	YES	0	0	2	1	1	0	1	0	0	0	0	1	1	0	0	1	0	1	1	0	1	0	0	1	0	0	1	0	1	0	0	1	1	0
MANDSAUR	YES	2	0	2	Immediately	9-12 times in 24 hours	6	True	True	True	True	0	True	6	YES	YES	YES	4	1	1	1	0	1	1	1	0	1	0	0	1	0	0	1	1	0	1	1	0	1	0	0	0	0	1	0	0	1	0	0
MANDSAUR	YES	2	0	2	Immediately	9-12 times in 24 hours	6	True	0	True	True	0	True	6	YES	YES	0	5	1	1	1	1	1	1	1	0	1	1	1	1	0	0	0	1	0	1	1	0	1	1	1	0	0	1	0	1	1	1	1
MANDSAUR	YES	2	0	2	Immediately	9-12 times in 24 hours	6	True	True	True	0	0	0	6	0	YES	YES	3	1	1	1	1	1	1	1	1	1	1	0	1	0	1	1	1	0	1	0	0	1	1	0	0	0	1	0	1	1	1	0
MANDSAUR	0	1	0	2	Immediately	9-12 times in 24 hours	6	True	True	True	True	0	True	6	YES	0	0	3	1	1	1	1	0	0	0	0	1	1	0	1	0	1	1	0	0	0	0	0	0	1	1	1	1	1	1	1	1	1	0
MANDSAUR	YES	3	0	2	Immediately	9-12 times in 24 hours	6	0	0	True	0	0	0	6	0	0	0	4	1	1	1	1	0	0	0	0	1	1	0	0	0	0	1	1	0	0	0	0	1	0	0	0	0	1	1	0	0	0	0
MANDSAUR	YES	2	YES	2	Immediately	On-demand- as often as the baby wants to feed	6	True	True	True	True	True	True	6	YES	YES	YES	4	1	1	1	1	0	0	0	0	1	1	1	1	1	0	1	1	1	1	1	0	0	1	1	0	0	0	0	1	1	1	1
MANDSAUR	YES	4	0	2	Immediately	9-12 times in 24 hours	6	True	0	True	True	0	True	6	YES	YES	YES	5	1	1	1	1	1	1	1	0	1	1	0	1	1	1	1	1	0	1	1	1	1	1	0	0	0	0	1	1	1	1	1
MANDSAUR	YES	2	0	2	Immediately	9-12 times in 24 hours	6	True	0	True	True	0	True	6	YES	YES	YES	4	1	1	1	1	1	1	1	0	1	1	0	1	1	0	1	1	1	1	1	1	1	1	0	0	1	0	1	1	1	1	0
MANDSAUR	YES	1	0	2	Immediately	9-12 times in 24 hours	6	True	0	True	True	0	True	6	0	0	0	1	1	1	1	1	1	1	1	1	1	1	1	0	1	1	1	1	1	1	0	0	0	1	0	0	0	1	0	1	1	1	0
MANDSAUR	0	2	0	2	Immediately	On-demand- as often as the baby wants to feed	6	True	True	True	True	0	True	6	YES	YES	YES	5	1	1	1	1	1	1	1	0	1	1	1	1	0	0	1	1	1	1	0	1	1	1	0	0	0	0	1	1	1	1	0
MANDSAUR	YES	2	0	2	Immediately	Other Specify	6	True	True	True	True	0	True	6	YES	YES	YES	4	1	1	1	0	0	0	0	0	0	0	0	1	0	0	0	1	0	0	0	0	1	0	0	0	0	1	0	1	1	0	0
MANDSAUR	YES	5	0	2	Immediately	9-12 times in 24 hours	6	True	True	True	0	0	True	6	YES	YES	YES	1	1	1	1	1	0	0	0	0	1	1	0	1	0	1	0	1	0	0	0	0	0	1	0	0	0	1	1	1	1	0	0
MANDSAUR	YES	2	0	2	Within first 24 hours	9-12 times in 24 hours	6	True	True	True	True	0	True	6	YES	YES	0	5	0	1	1	1	1	1	1	1	1	1	1	1	0	0	1	1	0	0	1	0	1	1	0	0	0	1	0	1	0	0	0
MANDSAUR	0	1	0	2	Immediately	9-12 times in 24 hours	6	True	True	True	0	0	True	6	YES	YES	0	4	1	1	1	0	0	0	0	0	1	0	0	1	0	1	0	1	0	0	0	1	0	1	0	1	1	1	1	1	1	1	0
MANDSAUR	YES	3	0	2	Immediately	9-12 times in 24 hours	6	True	0	True	True	True	True	6	YES	0	0	1	0	1	1	1	0	0	0	1	1	0	0	1	0	0	1	1	0	0	0	0	1	1	0	0	1	1	1	1	1	1	0
MANDSAUR	0	2	0	2	Immediately	9-12 times in 24 hours	6	True	True	True	True	0	True	6	YES	YES	YES	5	1	1	1	1	0	0	0	0	1	1	1	1	0	1	1	1	1	1	0	1	1	0	0	0	0	1	1	1	1	1	0
MANDSAUR	YES	2	0	2	Immediately	9-12 times in 24 hours	6	True	True	True	True	0	True	6	YES	YES	YES	1	1	1	1	1	0	0	0	0	1	1	1	1	0	1	1	1	1	1	0	1	0	1	0	0	1	1	1	1	1	1	0
MANDSAUR	YES	6	0	2	Immediately	9-12 times in 24 hours	6	True	0	True	True	0	True	6	YES	YES	0	4	1	1	0	0	1	1	1	0	1	1	0	1	0	1	1	1	0	0	0	0	0	1	0	1	1	1	0	1	1	1	0
MANDSAUR	0	2	0	2	Immediately	On-demand- as often as the baby wants to feed	6	True	True	True	0	0	True	6	YES	YES	YES	4	1	1	0	1	1	1	1	1	1	1	0	1	0	0	1	1	0	1	1	1	0	0	0	1	0	0	0	1	1	1	0
MANDSAUR	YES	2	0	2	Immediately	9-12 times in 24 hours	6	True	True	True	True	0	True	6	YES	YES	0	4	1	1	0	1	1	1	1	1	1	1	1	1	0	0	1	1	0	1	1	0	1	0	0	0	0	1	1	1	1	1	0
MANDSAUR	YES	4	0	2	Immediately	9-12 times in 24 hours	6	True	0	True	0	0	True	6	YES	YES	0	4	1	1	0	1	0	0	0	1	1	0	1	1	0	0	0	1	0	0	0	0	1	1	0	0	0	1	1	1	1	1	0
MANDSAUR	0	4	0	2	Immediately	On-demand- as often as the baby wants to feed	6	True	True	True	0	0	True	6	YES	YES	YES	3	0	1	1	1	0	0	0	1	1	1	1	1	0	1	0	1	0	0	0	0	0	0	1	0	1	0	1	1	1	1	0
MANDSAUR	YES	2	0	2	Immediately	9-12 times in 24 hours	6	True	True	True	0	0	True	6	YES	YES	YES	5	1	1	1	0	1	1	1	0	1	0	1	1	0	0	0	1	0	1	0	1	1	1	0	1	1	1	1	1	1	0	0
MANDSAUR	YES	2	0	2	Immediately	9-12 times in 24 hours	6	True	True	True	True	0	True	6	YES	YES	YES	4	1	1	1	0	1	0	0	0	1	0	0	1	0	0	0	1	0	1	1	0	1	0	0	0	0	1	1	1	1	1	0
MANDSAUR	0	2	0	2	Immediately	9-12 times in 24 hours	6	True	True	True	0	0	True	6	YES	YES	0	5	1	1	1	1	1	1	1	0	1	0	0	1	0	1	1	1	0	1	1	0	1	1	0	0	0	1	1	1	1	1	0
MANDSAUR	YES	0	0	2	Immediately	9-12 times in 24 hours	6	True	0	True	True	0	True	6	YES	YES	0	5	1	1	1	1	1	0	0	0	1	1	1	1	0	1	1	1	1	1	0	0	1	1	0	0	1	1	1	1	1	1	0
MANDSAUR	YES	2	0	2	Immediately	9-12 times in 24 hours	6	True	True	True	True	True	True	6	YES	YES	YES	2	0	1	1	1	1	1	1	1	1	1	0	1	1	1	1	1	0	0	0	1	0	1	1	0	0	0	1	1	1	1	0
MANDSAUR	YES	3	0	2	Immediately	9-12 times in 24 hours	6	True	True	True	True	0	True	6	YES	YES	YES	5	1	1	1	1	1	0	0	0	1	1	0	1	0	1	1	1	0	1	1	1	1	1	0	0	0	0	1	1	1	1	0
MANDSAUR	0	1	0	2	Immediately	9-12 times in 24 hours	6	True	True	True	True	True	True	6	YES	0	0	4	1	1	1	1	1	0	1	0	1	1	0	1	1	1	1	1	0	1	1	1	1	1	0	0	0	0	1	1	1	1	1
MANDSAUR	YES	2	0	2	Immediately	On-demand- as often as the baby wants to feed	6	True	True	True	True	0	True	6	YES	0	0	2	1	1	1	1	0	0	0	0	1	1	1	1	0	1	1	1	0	1	0	1	0	0	0	0	0	0	1	1	1	1	1
MANDSAUR	YES	2	0	2	Immediately	9-12 times in 24 hours	6	True	True	True	True	0	True	6	YES	0	0	4	1	1	1	1	0	0	0	0	1	0	0	1	0	0	1	1	0	0	0	1	0	1	0	0	0	1	1	1	1	0	0
MANDSAUR	YES	2	0	2	Immediately	9-12 times in 24 hours	6	True	True	True	True	0	True	6	YES	0	0	1	0	1	1	1	0	0	0	1	1	1	1	1	0	0	0	1	0	1	0	1	0	1	1	0	0	1	1	1	1	0	0
MANDSAUR	YES	2	0	2	Immediately	On-demand- as often as the baby wants to feed	6	True	0	True	0	0	True	6	YES	0	0	4	1	1	0	1	0	0	0	0	1	1	1	1	0	0	1	1	0	0	0	0	1	1	0	0	0	1	1	1	1	1	0
MANDSAUR	YES	1	0	2	Immediately	On-demand- as often as the baby wants to feed	6	True	True	True	True	True	True	6	YES	0	0	5	1	1	1	1	1	1	1	0	1	1	1	1	1	1	1	1	1	1	0	0	0	1	0	0	0	0	0	1	1	1	0
MANDSAUR	0	3	0	2	Immediately	9-12 times in 24 hours	6	True	True	True	True	True	True	6	YES	YES	YES	3	1	1	1	0	0	0	0	0	1	1	1	1	0	1	1	1	1	1	0	0	0	1	1	1	0	0	0	1	1	1	0
MANDSAUR	YES	2	0	2	Immediately	9-12 times in 24 hours	6	True	True	True	True	True	True	6	YES	YES	YES	4	1	1	1	0	1	1	1	0	1	1	1	1	0	1	0	1	1	1	0	0	0	1	1	0	0	1	1	1	1	1	0
MANDSAUR	YES	2	0	2	Immediately	9-12 times in 24 hours	6	True	0	True	True	True	True	6	YES	0	0	1	1	1	1	1	0	0	0	0	1	1	1	1	0	1	1	1	1	1	1	0	1	0	0	0	0	1	0	1	1	1	0
MANDSAUR	YES	6	0	2	Immediately	On-demand- as often as the baby wants to feed	6	True	True	True	True	0	True	6	YES	YES	YES	3	1	1	1	0	0	0	0	0	1	1	1	1	0	1	1	1	1	1	1	1	1	1	0	0	0	0	1	1	1	1	0
MANDSAUR	YES	2	0	2	Immediately	On-demand- as often as the baby wants to feed	6	True	True	True	True	True	True	6	YES	0	YES	2	0	1	0	1	1	1	1	0	1	0	0	0	0	0	1	1	0	0	1	1	0	0	0	0	0	1	0	1	1	1	0
MANDSAUR	YES	3	0	2	Immediately	9-12 times in 24 hours	6	True	True	True	0	True	True	6	YES	YES	YES	2	1	1	1	1	1	0	1	0	1	1	1	0	0	0	0	1	0	1	0	0	0	1	0	1	0	1	1	1	1	1	0
MANDSAUR	0	2	0	2	Immediately	9-12 times in 24 hours	6	True	True	True	0	True	True	6	YES	YES	YES	3	1	1	1	1	1	1	1	0	1	1	1	1	0	0	1	1	1	1	1	1	1	1	0	0	1	1	1	1	1	1	0
MANDSAUR	YES	2	0	2	Immediately	9-12 times in 24 hours	6	True	0	True	0	0	True	6	YES	YES	YES	5	1	1	1	1	1	1	1	0	1	1	0	1	1	1	1	1	0	1	1	1	1	1	0	1	0	0	1	1	1	1	1
MANDSAUR	YES	0	0	2	Immediately	9-12 times in 24 hours	6	True	0	True	0	True	0	6	YES	0	0	4	1	1	1	1	1	1	1	0	1	1	1	1	0	1	0	1	0	1	1	1	1	1	1	0	0	0	0	0	1	0	0
MANDSAUR	0	1	0	2	Immediately	9-12 times in 24 hours	6	True	True	True	0	0	0	6	YES	YES	0	4	1	1	1	1	1	0	0	0	1	0	0	1	0	0	1	1	0	1	1	1	1	0	0	0	0	1	1	0	1	0	0
MANDSAUR	YES	3	YES	2	Immediately	9-12 times in 24 hours	6	True	True	True	True	0	True	6	YES	YES	YES	3	1	1	1	1	1	1	1	0	1	1	0	1	0	0	0	1	0	1	1	0	1	0	0	0	0	1	0	1	1	0	0
MANDSAUR	YES	2	0	2	Immediately	Other Specify	6	True	True	True	True	True	True	6	YES	YES	YES	5	1	1	1	1	0	0	0	0	1	1	1	0	0	1	1	1	0	0	0	0	0	1	1	1	0	1	0	1	1	1	0
MANDSAUR	YES	2	0	4	Immediately	9-12 times in 24 hours	6	0	0	True	0	True	0	6	YES	0	0	4	1	1	1	1	0	0	0	1	1	0	0	1	0	0	0	1	0	0	1	0	1	1	0	0	0	0	0	1	1	1	0
MANDSAUR	0	3	0	2	Immediately	9-12 times in 24 hours	6	True	True	True	True	0	True	6	YES	0	YES	3	1	1	1	1	0	0	0	1	1	1	0	1	1	1	1	1	0	1	1	1	0	1	0	0	0	0	0	1	1	1	0
MANDSAUR	YES	1	0	2	Immediately	Other Specify	6	True	True	True	True	0	True	6	YES	YES	YES	4	0	1	1	1	0	0	0	1	1	1	0	1	1	0	1	0	0	0	0	1	0	1	0	0	0	1	0	1	1	0	0
MANDSAUR	YES	2	0	2	Immediately	9-12 times in 24 hours	6	True	True	True	True	0	True	6	YES	YES	0	2	1	1	1	1	1	1	1	1	1	1	1	1	0	1	1	1	0	1	1	1	0	1	1	0	0	0	1	0	1	1	0
MANDSAUR	YES	2	0	2	Immediately	9-12 times in 24 hours	6	True	True	True	True	0	True	6	YES	YES	YES	2	1	1	1	1	0	0	0	1	1	0	1	1	0	0	1	1	0	1	1	0	0	0	0	1	1	1	1	1	1	0	0
MANDSAUR	YES	2	0	2	Immediately	9-12 times in 24 hours	6	True	True	True	True	0	True	6	YES	YES	YES	1	1	1	1	1	0	0	0	1	1	1	0	1	0	0	1	1	1	1	0	1	1	0	0	1	1	0	1	1	1	1	0
MANDSAUR	YES	2	0	2	Immediately	9-12 times in 24 hours	6	True	True	True	0	0	True	6	YES	YES	YES	4	1	1	1	1	0	0	0	0	1	1	1	1	0	1	0	1	0	1	1	0	1	0	0	0	0	0	1	1	1	0	0
MANDSAUR	0	2	0	2	Immediately	On-demand- as often as the baby wants to feed	6	True	0	True	0	0	True	6	0	YES	YES	5	1	1	1	1	1	0	1	0	1	1	1	1	0	1	0	1	0	1	1	0	1	1	0	1	0	1	0	1	1	1	1
MANDSAUR	YES	3	0	2	Immediately	9-12 times in 24 hours	6	True	0	True	True	0	True	6	YES	YES	YES	5	1	1	1	1	0	0	0	1	1	1	1	1	0	0	1	1	0	1	1	1	0	0	0	1	0	0	1	1	1	1	0
MANDSAUR	YES	2	0	2	Immediately	On-demand- as often as the baby wants to feed	6	True	0	True	0	0	0	6	0	YES	0	2	1	1	0	1	0	0	0	0	1	0	0	1	1	0	0	1	0	1	0	0	1	0	0	1	0	1	0	0	1	0	0
MANDSAUR	YES	2	0	2	Immediately	9-12 times in 24 hours	6	True	True	True	0	0	True	6	YES	YES	0	2	0	1	1	1	0	0	0	1	1	1	0	1	1	1	0	1	0	0	0	1	0	1	0	0	1	1	1	1	1	0	1
MANDSAUR	0	3	0	2	Immediately	On-demand- as often as the baby wants to feed	6	True	True	True	0	0	True	6	YES	YES	YES	2	0	1	1	1	0	0	0	1	1	0	0	0	0	0	1	1	1	0	0	0	1	1	0	0	0	0	1	1	1	0	0
MANDSAUR	YES	3	0	2	Within first 24 hours	9-12 times in 24 hours	6	True	0	True	0	0	0	6	0	YES	YES	1	0	1	0	1	0	0	0	0	1	0	0	1	0	0	0	1	0	0	0	0	0	0	0	1	0	0	1	1	0	0	0
MANDSAUR	YES	2	0	2	Immediately	9-12 times in 24 hours	6	True	0	True	0	0	True	6	YES	YES	0	1	1	1	1	1	0	0	0	0	1	1	0	1	1	0	0	1	0	0	0	0	0	1	0	0	0	1	1	1	1	1	0
MANDSAUR	0	4	0	2	Immediately	9-12 times in 24 hours	6	True	0	True	True	True	True	6	YES	YES	YES	1	1	1	1	0	0	0	0	0	1	1	1	1	0	1	1	1	1	1	0	0	1	1	0	1	0	0	0	1	1	1	0
MANDSAUR	YES	2	0	2	Immediately	9-12 times in 24 hours	6	True	True	True	True	0	True	6	YES	YES	YES	4	1	1	1	1	1	1	1	0	1	1	1	1	0	1	0	1	1	1	1	0	1	1	0	0	1	0	1	1	1	1	0
MANDSAUR	YES	3	YES	2	Immediately	9-12 times in 24 hours	6	True	True	True	0	True	True	6	YES	YES	YES	4	1	1	1	1	1	0	1	0	1	1	0	1	0	1	1	1	1	1	1	1	1	1	0	0	0	0	1	1	1	1	0
MANDSAUR	YES	1	0	2	Immediately	9-12 times in 24 hours	6	True	0	True	0	True	True	6	YES	YES	YES	2	1	1	1	1	1	1	1	0	1	1	1	0	0	0	0	1	1	1	0	0	1	1	0	0	1	1	1	1	1	1	0
MANDSAUR	0	1	0	2	Immediately	Other Specify	6	True	True	True	True	0	True	6	YES	YES	YES	5	1	1	1	1	1	1	1	1	1	0	1	0	0	0	1	1	0	1	1	1	0	1	0	0	0	0	0	1	1	1	0
MANDSAUR	YES	2	YES	2	Immediately	9-12 times in 24 hours	6	True	True	True	0	True	True	6	YES	YES	YES	2	1	1	1	1	0	0	0	1	1	1	1	1	1	1	1	1	1	1	0	0	1	1	0	0	0	0	0	1	1	1	0
MANDSAUR	0	2	0	2	Immediately	9-12 times in 24 hours	6	True	True	True	0	True	True	6	YES	YES	YES	3	1	1	1	1	1	0	0	0	1	1	1	1	0	1	1	1	1	1	0	0	1	1	0	0	0	1	0	0	1	1	0
MANDSAUR	YES	2	0	2	Immediately	9-12 times in 24 hours	6	True	True	True	True	True	True	6	YES	YES	YES	5	1	1	1	1	1	1	1	0	1	1	0	1	0	1	0	1	1	1	1	1	0	1	0	0	0	1	1	1	1	1	0
MANDSAUR	YES	2	0	2	Immediately	9-12 times in 24 hours	6	0	0	True	True	0	True	6	YES	0	0	5	1	1	1	1	0	0	0	0	1	1	1	1	0	1	1	1	1	1	0	0	1	1	0	0	0	0	1	1	1	1	0
MANDSAUR	YES	3	0	2	Immediately	9-12 times in 24 hours	6	True	True	True	0	0	True	6	0	YES	YES	5	1	1	1	1	1	1	1	1	1	1	0	1	0	1	1	1	1	1	1	0	0	0	0	1	0	1	1	1	1	1	0
MANDSAUR	YES	3	0	2	Immediately	9-12 times in 24 hours	7	True	0	True	0	0	True	7	YES	0	0	5	0	1	1	0	0	1	1	0	1	1	0	1	0	1	1	1	1	1	0	0	0	1	0	0	0	0	1	0	1	1	1
MANDSAUR	0	2	0	2	Immediately	Other Specify	6	True	True	True	0	0	True	6	YES	0	0	2	1	1	1	1	1	1	1	1	1	1	0	1	0	0	1	1	0	0	0	1	0	1	0	1	0	0	1	1	1	1	0
MANDSAUR	0	2	0	2	Immediately	9-12 times in 24 hours	6	True	0	True	0	0	0	6	0	YES	YES	5	1	1	1	1	1	0	0	0	1	1	1	1	0	0	1	1	0	1	1	1	1	1	0	1	0	0	1	1	1	1	0
MANDSAUR	0	5	0	2	Immediately	9-12 times in 24 hours	6	True	0	True	0	True	True	6	YES	YES	0	5	1	1	1	1	1	1	1	1	1	1	1	1	0	1	1	1	0	1	0	1	1	1	1	0	1	0	1	1	1	1	0
MANDSAUR	YES	1	0	2	Immediately	9-12 times in 24 hours	6	0	True	True	0	True	True	6	YES	YES	YES	5	1	1	1	1	1	1	1	0	1	1	1	0	0	0	1	1	0	1	1	1	1	1	0	1	0	0	1	1	1	1	0
MANDSAUR	YES	2	0	2	Immediately	Other Specify	6	True	True	True	0	True	0	6	YES	YES	YES	5	1	1	1	1	1	0	0	1	1	1	1	0	0	0	1	1	0	0	0	0	1	1	0	1	0	0	1	1	1	1	0
MANDSAUR	YES	2	0	2	Immediately	9-12 times in 24 hours	6	True	True	True	0	0	True	6	YES	YES	YES	5	1	1	1	0	1	1	1	1	1	1	0	1	0	1	0	1	0	1	1	0	0	1	0	0	0	1	1	0	1	0	0
MANDSAUR	YES	1	0	2	Immediately	Other Specify	6	True	0	True	0	0	True	6	YES	0	0	3	1	1	1	0	0	0	0	0	1	0	1	0	0	0	0	0	0	1	1	1	1	1	0	0	0	0	1	1	1	1	0
MANDSAUR	0	1	0	2	Immediately	9-12 times in 24 hours	6	True	0	True	0	0	True	6	YES	0	0	5	1	1	1	1	1	1	1	1	1	0	0	1	1	1	0	0	0	1	1	0	1	1	0	1	0	0	1	0	1	0	0
MANDSAUR	0	3	0	2	Immediately	9-12 times in 24 hours	6	True	0	True	0	0	True	6	YES	YES	YES	5	1	1	1	1	1	1	1	0	1	1	0	1	0	1	1	1	1	1	1	1	1	1	1	0	0	0	1	1	1	1	0
MANDSAUR	YES	0	0	2	Immediately	Other Specify	6	True	True	True	0	0	True	6	YES	YES	0	4	1	1	1	1	0	0	0	1	1	1	1	1	0	0	0	1	1	1	1	1	1	0	0	0	0	0	0	0	1	1	0
MANDSAUR	YES	3	0	2	Immediately	Other Specify	6	True	True	True	0	0	True	6	YES	0	0	2	1	1	1	1	1	1	1	1	1	0	0	1	0	0	1	1	0	1	0	0	1	0	0	0	0	0	0	0	1	1	0
MANDSAUR	YES	4	0	2	Immediately	9-12 times in 24 hours	6	True	True	True	0	0	True	6	YES	YES	YES	4	1	1	1	1	1	1	1	0	1	1	1	1	0	1	1	1	0	1	1	0	0	1	1	1	1	1	1	1	1	1	1
MANDSAUR	YES	2	0	2	Immediately	9-12 times in 24 hours	6	True	0	True	True	0	True	6	YES	YES	YES	5	1	1	1	1	1	1	1	0	1	1	1	1	0	1	1	1	0	1	0	0	0	1	1	1	0	1	1	1	1	1	1
MANDSAUR	YES	2	0	2	Immediately	9-12 times in 24 hours	6	True	True	True	True	0	True	6	YES	0	0	5	1	1	1	1	1	1	1	1	1	1	1	1	0	0	0	1	0	1	0	0	0	1	1	0	0	1	1	0	1	1	0
MANDSAUR	YES	2	0	2	Immediately	9-12 times in 24 hours	6	True	True	True	True	0	0	6	0	YES	YES	5	1	1	1	1	1	1	1	1	1	1	0	1	0	0	1	1	0	0	0	0	1	1	1	0	0	1	0	0	1	1	0
MANDSAUR	YES	1	0	2	Immediately	9-12 times in 24 hours	6	True	True	True	True	0	True	6	YES	YES	YES	2	1	1	1	1	1	1	1	0	1	1	1	1	1	1	0	1	1	1	1	1	1	0	1	1	0	1	1	1	1	1	1
MANDSAUR	YES	2	0	2	Immediately	On-demand- as often as the baby wants to feed	6	True	True	True	0	0	True	3	YES	0	0	3	0	1	0	1	0	1	1	0	1	0	0	1	0	1	1	1	0	1	1	0	1	1	0	1	0	0	1	1	1	1	0
MANDSAUR	0	3	0	2	Immediately	On-demand- as often as the baby wants to feed	6	True	0	True	True	0	True	6	YES	YES	YES	4	1	1	1	1	1	1	1	0	1	1	1	1	0	1	1	1	0	0	0	0	1	1	0	1	0	1	1	1	1	1	0
MANDSAUR	0	4	0	2	Immediately	9-12 times in 24 hours	6	True	True	True	True	True	True	6	YES	YES	YES	3	0	1	1	1	0	1	1	0	1	0	0	1	0	0	0	1	0	1	0	1	0	1	0	0	0	0	0	1	1	1	0
MANDSAUR	YES	1	0	2	Immediately	9-12 times in 24 hours	6	True	0	True	True	0	True	6	YES	0	0	5	1	1	1	1	0	0	0	0	1	1	0	1	0	1	1	0	0	1	0	0	0	1	0	1	0	1	1	1	1	1	0
MANDSAUR	YES	3	0	2	Immediately	9-12 times in 24 hours	6	True	True	True	0	0	True	6	YES	YES	YES	3	1	1	1	1	0	0	0	0	1	1	1	1	1	1	0	1	0	1	0	1	0	1	0	0	0	1	1	1	1	1	0
MANDSAUR	0	1	0	2	Immediately	9-12 times in 24 hours	6	True	True	True	0	0	True	6	YES	0	0	5	1	1	1	0	0	0	0	1	1	0	0	1	0	0	1	1	0	1	0	0	1	1	0	0	0	0	1	1	1	1	0
MANDSAUR	YES	3	0	2	Immediately	On-demand- as often as the baby wants to feed	6	True	True	True	0	0	0	6	YES	0	0	4	1	1	1	0	0	0	0	1	1	1	1	1	0	0	0	1	0	1	0	1	1	1	0	1	0	1	1	1	1	1	0
MANDSAUR	YES	1	0	2	Immediately	9-12 times in 24 hours	6	True	True	True	0	True	True	6	YES	YES	YES	4	1	1	1	1	1	1	1	1	1	1	0	0	0	0	1	1	1	1	0	0	1	1	0	1	1	0	0	1	1	1	0
MANDSAUR	YES	2	0	2	Immediately	9-12 times in 24 hours	6	True	True	True	0	0	0	6	YES	YES	YES	5	1	1	1	1	0	0	0	0	1	1	0	1	1	1	1	1	1	1	1	1	0	1	1	0	0	0	1	1	1	1	0
MANDSAUR	YES	1	0	2	Immediately	9-12 times in 24 hours	6	True	True	True	0	0	0	6	YES	YES	0	5	1	1	1	0	0	0	0	1	1	0	0	0	0	1	1	1	0	1	0	0	0	1	1	0	1	1	0	0	1	1	0
MANDSAUR	YES	3	0	2	Immediately	9-12 times in 24 hours	6	True	True	True	True	True	True	6	YES	YES	YES	5	0	1	1	1	1	1	1	0	1	1	1	1	0	1	1	1	1	1	0	1	0	1	0	0	0	1	0	1	1	1	0
MANDSAUR	0	4	0	2	Immediately	9-12 times in 24 hours	6	True	True	True	True	True	True	6	YES	YES	YES	2	1	1	1	0	0	0	0	0	1	1	1	1	0	1	0	1	1	1	0	0	0	0	0	0	0	1	0	1	1	1	0
MANDSAUR	YES	2	YES	2	Immediately	9-12 times in 24 hours	6	True	True	True	0	0	True	7	YES	YES	YES	2	1	1	1	1	1	1	1	1	1	1	1	0	0	1	1	1	0	1	1	1	1	1	0	0	0	0	1	1	1	1	1
MANDSAUR	YES	6	YES	2	Immediately	9-12 times in 24 hours	6	True	True	True	0	0	True	6	YES	YES	YES	5	1	1	1	1	0	0	0	0	1	1	0	1	0	0	1	1	0	1	1	0	1	0	0	1	0	1	1	0	1	1	0
MANDSAUR	YES	2	0	2	Immediately	9-12 times in 24 hours	6	True	True	True	0	0	True	7	YES	0	0	4	1	1	1	1	1	1	1	0	1	1	0	1	0	0	1	1	1	1	0	1	1	1	0	1	0	0	1	1	1	1	1
MANDSAUR	0	2	0	2	Immediately	9-12 times in 24 hours	6	True	True	True	0	True	True	6	YES	YES	0	3	1	1	1	1	1	0	0	0	1	1	1	1	0	1	1	1	1	1	0	0	1	1	0	0	1	0	1	1	1	1	0
MANDSAUR	0	2	0	2	Immediately	On-demand- as often as the baby wants to feed	6	True	True	True	True	0	True	6	YES	YES	YES	4	1	1	1	1	0	0	0	1	1	1	0	1	0	1	1	1	0	1	0	1	1	1	0	0	0	1	1	1	1	1	0
MANDSAUR	0	2	0	2	Immediately	9-12 times in 24 hours	6	True	True	True	True	0	True	6	YES	YES	YES	5	1	1	1	1	1	1	1	0	1	0	0	1	0	1	1	1	0	1	0	1	1	1	0	1	0	1	1	1	1	1	0
MANDSAUR	0	3	0	2	Immediately	9-12 times in 24 hours	6	True	True	True	0	0	True	6	YES	YES	0	5	1	1	1	1	1	1	1	0	1	1	1	1	0	1	0	1	0	1	1	0	1	0	0	0	0	0	1	1	1	1	0
MANDSAUR	YES	3	0	2	Immediately	9-12 times in 24 hours	6	True	0	True	0	0	True	6	YES	0	0	5	1	1	1	1	1	1	1	1	1	1	1	1	0	1	0	0	1	1	1	1	1	1	0	0	1	0	1	0	0	1	0
MANDSAUR	0	2	0	2	Immediately	9-12 times in 24 hours	6	True	True	True	True	0	True	6	YES	YES	YES	4	1	1	1	1	1	1	1	1	1	1	0	1	1	1	1	1	1	1	0	1	1	1	0	0	0	1	0	1	1	0	0
MANDSAUR	YES	4	YES	2	Immediately	9-12 times in 24 hours	6	True	True	True	0	0	True	6	YES	YES	0	4	1	1	1	1	1	1	1	0	1	1	1	0	1	1	1	1	1	1	1	1	1	1	1	1	0	1	0	0	1	1	1
MANDSAUR	YES	0	0	2	Immediately	Other Specify	6	True	True	True	True	0	True	6	YES	YES	0	3	1	1	1	1	1	1	1	0	1	0	0	1	0	1	1	1	0	1	0	0	1	1	0	0	1	0	0	1	1	0	0
MANDSAUR	YES	2	0	2	Immediately	9-12 times in 24 hours	6	True	True	True	True	True	True	6	YES	YES	0	5	1	1	1	1	1	1	1	0	1	1	1	1	1	1	1	1	0	1	0	0	1	1	1	1	1	0	1	1	1	1	1
MANDSAUR	0	0	0	2	Immediately	9-12 times in 24 hours	6	True	True	True	True	0	True	6	YES	YES	0	4	1	1	1	1	1	1	1	0	1	1	1	1	0	1	1	1	0	1	0	0	0	1	1	1	0	1	1	1	1	1	1
MANDSAUR	YES	3	0	2	Immediately	9-12 times in 24 hours	6	True	True	True	True	True	0	6	YES	0	0	4	1	1	1	1	1	0	1	0	1	1	1	1	0	1	1	1	0	1	0	0	1	1	1	1	0	1	1	1	1	1	1
MANDSAUR	YES	2	0	2	Immediately	9-12 times in 24 hours	6	True	True	True	True	True	True	6	YES	YES	YES	2	1	1	1	1	1	0	1	0	1	1	1	1	0	1	1	1	0	1	0	0	1	1	0	1	0	1	1	1	1	1	1
MANDSAUR	YES	3	0	2	Immediately	9-12 times in 24 hours	6	True	True	True	0	0	True	6	YES	YES	YES	2	1	1	1	1	1	1	1	1	1	1	0	0	0	0	0	1	0	0	1	0	1	0	0	0	0	1	1	1	1	0	0
MANDSAUR	YES	1	0	2	Immediately	9-12 times in 24 hours	6	True	True	True	0	0	True	6	YES	YES	YES	4	1	1	1	1	1	1	1	0	1	1	0	1	0	0	1	1	0	1	0	0	1	1	0	0	1	1	0	1	1	1	0
MANDSAUR	0	2	0	2	Immediately	9-12 times in 24 hours	6	True	0	True	0	0	True	6	YES	YES	YES	4	1	1	1	1	1	1	1	1	1	1	0	1	0	0	0	1	0	1	1	0	0	1	0	0	0	1	1	1	1	1	0
MANDSAUR	YES	2	0	2	Within first 24 hours	9-12 times in 24 hours	6	True	True	True	True	True	True	6	YES	YES	YES	4	1	1	1	1	1	1	1	0	1	1	1	1	0	1	1	1	0	1	1	0	1	1	1	1	0	1	1	1	0	0	0
MANDSAUR	YES	1	0	2	Immediately	On-demand- as often as the baby wants to feed	6	True	True	True	True	True	0	6	YES	0	0	3	1	1	1	1	1	0	0	1	1	1	0	1	1	0	1	1	0	1	1	1	0	0	1	1	0	1	1	1	1	1	0
MANDSAUR	0	2	0	2	Immediately	9-12 times in 24 hours	6	True	True	True	True	0	True	6	YES	YES	YES	5	1	1	1	1	0	0	0	1	1	1	0	1	0	1	1	1	0	1	0	0	0	1	1	1	0	1	1	1	1	1	0
MANDSAUR	YES	4	YES	2	Immediately	On-demand- as often as the baby wants to feed	6	True	True	True	True	0	True	6	YES	YES	YES	5	1	1	1	1	1	1	1	1	1	1	1	1	0	0	1	1	0	0	0	1	0	1	1	0	0	0	1	1	1	1	0
MANDSAUR	YES	3	0	2	Immediately	On-demand- as often as the baby wants to feed	6	True	True	True	0	True	True	6	YES	0	0	3	1	1	0	1	1	0	1	0	1	1	1	1	1	0	1	1	0	0	0	1	0	1	0	0	0	1	1	0	1	1	0
MANDSAUR	YES	4	0	2	Immediately	9-12 times in 24 hours	6	True	0	True	True	0	0	6	YES	YES	YES	4	1	1	1	0	1	0	1	0	1	1	1	1	0	0	0	1	1	1	1	1	0	1	0	1	0	0	1	1	1	1	0
MANDSAUR	YES	2	0	2	Immediately	9-12 times in 24 hours	6	True	True	True	True	0	True	6	YES	YES	YES	4	1	1	1	1	0	0	0	0	1	1	1	1	0	0	1	1	0	0	0	1	1	1	0	0	0	0	1	1	1	1	0
MANDSAUR	YES	1	0	2	Immediately	On-demand- as often as the baby wants to feed	6	True	True	True	True	0	True	6	YES	YES	YES	3	1	1	1	1	1	1	1	0	1	1	1	1	0	0	1	1	0	1	1	0	0	1	1	0	0	0	1	1	1	1	0
MANDSAUR	YES	3	YES	2	Immediately	9-12 times in 24 hours	6	True	0	True	True	True	0	6	YES	YES	YES	2	1	1	1	1	0	0	0	0	1	1	0	1	0	1	1	1	1	0	0	0	1	1	0	0	0	0	0	1	1	1	0
MANDSAUR	YES	1	YES	2	Immediately	9-12 times in 24 hours	6	True	True	True	0	True	True	6	YES	YES	YES	5	1	1	1	1	0	0	0	0	1	1	1	1	0	1	0	1	1	1	0	0	1	1	1	0	0	0	1	1	1	1	0
MANDSAUR	YES	2	0	2	Immediately	9-12 times in 24 hours	6	True	True	True	0	True	True	6	YES	YES	YES	2	1	1	1	1	1	0	0	0	1	1	0	1	0	1	1	1	1	0	0	0	0	1	0	0	0	0	0	1	1	1	0
MANDSAUR	YES	2	0	2	Immediately	9-12 times in 24 hours	6	True	True	True	0	True	True	6	0	0	0	3	1	1	1	1	1	1	1	1	1	1	1	1	0	1	1	1	1	1	0	0	0	0	0	1	0	1	1	0	1	1	0
MANDSAUR	YES	2	0	2	Immediately	On-demand- as often as the baby wants to feed	6	True	True	True	0	0	True	6	YES	YES	YES	4	1	1	1	0	0	0	0	0	1	0	0	1	0	0	1	1	0	1	0	1	1	0	0	0	0	1	0	0	1	1	0
MANDSAUR	0	3	0	2	Immediately	9-12 times in 24 hours	6	True	True	True	0	0	True	6	YES	YES	YES	2	1	1	1	1	0	0	0	0	1	1	0	0	0	1	1	1	0	0	0	0	1	1	0	1	0	1	0	1	1	1	0
MANDSAUR	YES	2	0	2	Immediately	Other Specify	6	True	True	True	True	0	0	6	YES	YES	0	4	0	1	1	1	1	1	1	0	1	0	0	1	0	1	0	1	0	1	0	0	0	1	0	0	0	1	1	1	1	1	0
MANDSAUR	0	2	0	2	Immediately	On-demand- as often as the baby wants to feed	6	True	0	True	0	True	True	6	YES	YES	YES	5	0	1	1	1	1	0	0	1	1	0	1	1	0	0	1	1	1	1	0	0	0	1	0	1	1	1	1	1	1	1	0
MANDSAUR	0	1	0	2	Immediately	On-demand- as often as the baby wants to feed	6	True	True	True	0	True	True	6	YES	0	0	5	1	1	1	0	0	0	0	1	1	0	0	0	0	0	0	1	1	0	0	1	0	0	0	1	0	1	0	0	1	1	0
MANDSAUR	YES	0	0	2	Immediately	On-demand- as often as the baby wants to feed	6	True	True	True	True	0	True	6	YES	YES	YES	2	1	1	1	1	1	1	1	0	1	1	0	1	0	1	1	1	1	1	0	0	1	1	0	0	0	1	1	1	1	1	0
MANDSAUR	YES	1	YES	2	Immediately	9-12 times in 24 hours	6	True	True	True	True	0	True	6	YES	YES	YES	3	1	1	1	1	1	1	1	0	1	1	0	1	0	1	1	1	0	1	1	0	0	1	0	0	0	1	1	1	1	1	0
MANDSAUR	YES	3	0	3	Immediately	On-demand- as often as the baby wants to feed	6	True	0	True	0	0	True	6	YES	YES	YES	4	1	1	1	0	1	1	1	1	1	1	0	1	0	1	0	1	0	1	0	0	1	1	0	1	0	0	0	1	1	1	0
MANDSAUR	0	2	0	2	Immediately	9-12 times in 24 hours	6	True	True	True	True	0	True	6	YES	YES	YES	4	1	1	1	1	1	1	1	0	1	1	0	1	0	1	1	1	0	1	1	1	1	1	0	1	0	1	0	1	1	1	0
MANDSAUR	YES	1	0	2	Immediately	9-12 times in 24 hours	6	True	True	True	True	0	True	6	YES	YES	YES	4	1	1	1	1	0	0	0	0	1	1	0	0	0	0	1	1	1	1	1	1	1	0	0	1	0	1	0	0	0	1	1
MANDSAUR	YES	2	0	2	Immediately	9-12 times in 24 hours	6	True	True	True	True	True	True	6	YES	YES	YES	4	1	1	1	1	1	0	1	0	1	1	1	1	0	1	1	1	1	1	1	0	1	1	0	1	0	0	1	1	1	1	0
MANDSAUR	YES	1	0	2	Immediately	9-12 times in 24 hours	6	True	True	True	True	True	True	6	YES	YES	YES	5	1	1	1	1	1	0	1	0	1	1	1	1	0	1	1	1	1	1	0	1	1	1	0	0	1	1	1	1	1	1	0
MANDSAUR	0	4	0	2	Immediately	9-12 times in 24 hours	6	True	True	True	0	True	True	7	YES	YES	YES	5	1	1	1	1	1	0	1	0	1	1	0	0	1	1	1	1	0	1	0	1	1	1	0	0	0	0	1	0	1	1	1
MANDSAUR	YES	3	0	3	Immediately	On-demand- as often as the baby wants to feed	6	True	0	True	0	0	True	6	YES	YES	YES	4	0	1	1	1	1	0	1	0	1	1	1	1	1	0	1	1	1	1	0	1	1	1	0	0	1	1	1	1	1	1	0
MANDSAUR	YES	3	0	2	Immediately	9-12 times in 24 hours	6	True	True	True	True	True	True	6	YES	YES	0	3	1	1	1	0	1	0	1	0	1	1	1	1	0	1	0	1	1	1	0	0	1	0	0	0	0	1	0	1	1	1	0
MANDSAUR	YES	2	0	2	Immediately	9-12 times in 24 hours	6	True	0	True	0	0	True	6	YES	YES	YES	3	1	1	1	0	0	0	0	1	1	1	1	1	1	1	1	1	1	1	1	1	1	0	0	1	0	1	0	0	1	1	0
MANDSAUR	YES	1	0	2	Immediately	9-12 times in 24 hours	6	True	0	True	0	True	True	6	YES	YES	YES	3	1	1	1	1	1	0	1	1	1	1	1	1	0	0	1	1	0	1	1	1	1	1	0	0	0	0	1	1	1	1	1
MANDSAUR	YES	1	0	2	Immediately	On-demand- as often as the baby wants to feed	6	True	True	True	0	True	True	6	YES	YES	YES	5	1	1	1	1	1	0	1	0	1	1	1	1	0	0	1	1	1	1	1	1	1	1	1	1	0	1	1	1	1	1	0
MANDSAUR	0	2	0	2	Immediately	Other Specify	6	True	True	True	0	True	True	6	YES	YES	YES	5	1	1	1	1	1	1	1	0	1	1	0	1	0	1	1	1	1	1	0	0	1	1	0	0	0	0	1	1	1	1	0
MANDSAUR	0	2	0	2	Immediately	Other Specify	6	True	True	0	0	True	0	6	YES	0	0	3	1	1	1	1	1	1	1	1	1	1	1	1	0	0	1	1	0	1	1	1	1	1	0	0	1	0	1	1	1	1	0
MANDSAUR	0	1	0	2	Immediately	9-12 times in 24 hours	6	True	True	True	True	True	True	6	YES	YES	YES	3	1	1	1	1	0	0	0	0	1	1	1	1	0	0	1	1	0	1	1	0	0	1	0	0	0	1	1	1	1	1	0
MANDSAUR	YES	2	0	2	Immediately	9-12 times in 24 hours	6	True	True	True	True	0	True	6	YES	0	YES	2	1	1	1	1	0	0	0	1	1	1	1	0	0	0	1	1	0	1	1	1	0	1	0	0	1	1	1	1	1	1	0
MANDSAUR	YES	1	0	2	Immediately	9-12 times in 24 hours	6	True	0	True	0	0	True	6	YES	YES	YES	3	1	1	0	1	0	0	0	0	1	1	1	1	0	1	0	1	0	0	0	0	1	1	1	1	0	0	0	0	0	0	0
MANDSAUR	0	2	0	2	Immediately	9-12 times in 24 hours	6	True	True	True	0	0	True	6	YES	YES	0	4	1	1	1	1	1	1	1	0	1	1	0	1	0	1	1	1	1	1	1	1	1	1	1	0	0	1	0	1	1	0	0
MANDSAUR	YES	2	0	2	Immediately	9-12 times in 24 hours	6	True	True	True	0	0	True	6	YES	YES	0	3	1	1	1	1	1	1	0	0	1	1	1	0	1	1	1	1	0	1	0	0	1	1	0	1	0	1	1	1	1	1	1
MANDSAUR	0	0	0	2	Immediately	9-12 times in 24 hours	6	True	True	True	0	True	True	6	YES	YES	0	2	1	1	1	1	1	0	1	0	1	1	0	1	0	1	1	1	0	1	0	0	0	1	0	1	0	0	1	0	1	0	1
MANDSAUR	YES	2	0	2	Immediately	9-12 times in 24 hours	6	True	True	True	True	0	0	6	YES	YES	0	2	1	1	1	1	1	0	1	0	1	1	1	1	0	1	1	1	0	1	0	0	1	1	1	1	0	1	1	1	1	1	0
MANDSAUR	YES	3	0	2	Immediately	9-12 times in 24 hours	6	True	True	True	True	0	True	6	YES	YES	YES	2	1	1	1	1	1	1	1	0	1	1	1	1	0	1	1	1	0	1	0	0	0	1	1	1	0	0	1	1	1	1	1
MANDSAUR	YES	1	0	2	Immediately	9-12 times in 24 hours	6	0	0	True	0	0	True	6	YES	0	0	4	1	1	1	1	1	1	1	1	1	1	0	1	1	1	0	1	0	1	0	0	1	1	0	0	1	1	1	0	1	1	0
MANDSAUR	YES	2	0	2	Immediately	9-12 times in 24 hours	6	True	0	True	0	0	0	7	YES	YES	YES	3	1	1	1	1	1	1	1	1	1	1	1	1	0	0	0	1	0	1	0	0	0	1	1	0	0	1	1	1	1	1	0
MANDSAUR	YES	0	0	2	Immediately	9-12 times in 24 hours	6	True	True	True	0	0	0	6	YES	YES	YES	4	1	1	1	1	1	1	1	1	1	1	0	0	0	1	1	1	0	1	0	0	0	0	0	0	0	1	1	1	1	1	0
MANDSAUR	YES	2	0	2	Immediately	9-12 times in 24 hours	6	True	True	True	True	0	True	6	YES	YES	0	2	1	1	1	1	1	0	1	0	1	1	0	1	0	1	1	1	0	1	1	1	0	1	1	0	0	0	1	1	1	1	0
MANDSAUR	YES	1	0	2	Immediately	9-12 times in 24 hours	6	True	True	True	True	0	True	6	YES	0	0	1	1	1	1	1	0	0	0	0	1	0	0	1	0	0	1	1	0	1	0	0	1	1	0	1	0	0	1	1	1	1	0
MANDSAUR	YES	3	0	2	Immediately	9-12 times in 24 hours	6	True	True	True	0	0	0	6	YES	YES	YES	3	1	1	1	1	0	0	0	0	1	1	0	1	0	1	0	1	0	1	0	1	0	1	0	1	0	0	0	1	1	1	0
MANDSAUR	YES	1	0	2	Immediately	9-12 times in 24 hours	6	True	True	True	True	0	True	6	YES	0	0	1	1	1	1	1	1	0	1	0	1	1	0	1	0	1	1	1	0	1	1	1	0	1	0	1	0	0	1	1	1	1	0
MANDSAUR	YES	2	0	2	Immediately	On-demand- as often as the baby wants to feed	6	True	0	True	0	0	0	6	YES	0	0	1	1	1	0	1	1	1	1	0	1	1	1	1	0	0	1	1	0	1	0	1	0	1	0	0	0	1	1	1	1	1	0
MANDSAUR	YES	1	0	2	Immediately	9-12 times in 24 hours	6	True	0	True	True	True	0	6	YES	0	0	4	1	1	1	1	0	1	0	0	1	1	0	1	0	0	1	1	0	0	1	0	0	1	1	0	1	0	1	1	1	1	0
MANDSAUR	0	2	0	2	Immediately	9-12 times in 24 hours	6	True	True	True	True	0	True	6	YES	YES	YES	3	1	1	1	1	1	0	0	0	1	1	0	1	1	0	1	1	0	1	0	1	0	1	0	0	0	1	1	1	1	1	0
MANDSAUR	YES	2	0	2	Immediately	On-demand- as often as the baby wants to feed	6	True	True	True	0	0	True	6	YES	YES	YES	3	1	1	0	0	1	1	0	1	1	1	0	1	0	1	1	1	0	1	0	1	0	1	0	0	0	1	1	1	1	1	0
MANDSAUR	0	2	0	2	Immediately	9-12 times in 24 hours	6	True	True	True	True	0	True	6	YES	YES	YES	4	0	1	1	1	1	1	1	1	1	0	0	1	0	0	1	1	0	0	0	0	1	0	0	1	1	0	0	1	1	1	0
MANDSAUR	YES	2	0	2	Immediately	9-12 times in 24 hours	6	True	True	True	True	0	True	6	YES	YES	YES	5	0	1	1	1	1	1	1	0	1	1	0	1	0	0	1	1	0	1	0	1	1	0	0	0	1	1	1	1	1	1	0
MANDSAUR	YES	3	0	2	Immediately	9-12 times in 24 hours	6	True	True	True	True	0	True	6	YES	YES	YES	4	1	1	1	1	0	0	0	0	1	1	0	1	1	1	1	1	0	1	0	1	0	1	0	0	0	1	1	1	1	1	0
MANDSAUR	0	4	0	2	Immediately	9-12 times in 24 hours	6	True	0	True	0	True	True	6	YES	YES	YES	3	1	1	1	1	1	1	1	1	1	1	0	1	0	1	1	1	0	0	0	0	0	1	1	0	0	1	1	1	1	1	0
MANDSAUR	YES	2	0	2	Immediately	9-12 times in 24 hours	6	True	True	True	0	True	True	6	YES	YES	YES	3	1	1	1	1	1	1	0	0	1	1	1	1	0	1	1	1	1	1	1	0	1	1	0	0	0	0	0	1	1	1	0
MANDSAUR	YES	3	0	2	Immediately	9-12 times in 24 hours	6	True	0	True	True	True	True	6	YES	YES	YES	3	1	1	1	1	1	1	1	0	1	1	1	1	0	0	1	1	1	0	0	0	0	1	1	0	0	1	1	1	1	1	0
MANDSAUR	0	2	0	2	Immediately	Other Specify	6	True	0	True	0	0	True	6	YES	YES	YES	3	1	1	1	0	0	0	0	0	1	0	0	1	0	1	1	0	0	1	0	0	0	0	0	1	1	0	0	0	1	1	0
MANDSAUR	YES	2	YES	2	Immediately	9-12 times in 24 hours	6	True	True	True	True	True	True	7	YES	YES	YES	5	1	1	1	1	0	0	0	0	1	1	1	0	1	1	1	1	0	1	1	0	1	0	0	1	0	1	0	0	1	1	0
MANDSAUR	0	2	0	2	Immediately	Other Specify	6	True	True	True	True	0	True	6	YES	YES	YES	5	1	1	1	0	1	1	0	1	1	1	0	0	0	1	1	1	1	1	0	0	0	1	0	0	0	0	0	1	1	1	0
MANDSAUR	YES	2	0	2	Immediately	9-12 times in 24 hours	6	True	True	True	True	True	True	6	YES	YES	YES	4	1	1	1	0	1	1	1	0	1	1	1	1	0	1	1	1	1	1	0	1	1	1	0	0	0	1	1	1	1	1	0
MANDSAUR	YES	2	0	2	Immediately	9-12 times in 24 hours	6	0	0	True	0	True	True	6	YES	0	0	4	1	1	1	0	1	1	0	0	1	1	1	1	0	1	1	1	1	1	0	1	1	1	1	1	1	1	1	1	1	1	0
MANDSAUR	0	2	YES	2	Immediately	9-12 times in 24 hours	6	True	True	True	0	True	True	6	YES	YES	YES	5	1	1	1	1	1	1	1	1	1	1	1	1	0	1	1	1	0	0	1	1	1	1	0	0	0	0	1	1	1	1	0
MANDSAUR	YES	2	0	2	Immediately	Other Specify	6	True	True	True	0	True	0	6	YES	YES	YES	4	1	1	1	1	0	0	0	0	1	1	1	1	0	0	1	1	0	1	1	1	1	1	0	0	1	0	1	1	1	1	0
MANDSAUR	0	2	0	2	Immediately	On-demand- as often as the baby wants to feed	6	True	True	True	0	0	True	6	YES	YES	YES	5	1	1	1	0	1	1	1	0	1	1	0	1	0	0	1	1	0	1	1	1	1	0	0	0	1	0	1	1	1	0	0
MANDSAUR	YES	0	0	2	Immediately	9-12 times in 24 hours	6	True	True	True	0	0	True	6	YES	YES	YES	5	1	1	1	1	1	1	1	1	1	0	1	0	0	0	0	1	0	0	0	0	0	1	1	0	0	0	1	0	1	1	0
MANDSAUR	YES	2	0	2	Immediately	9-12 times in 24 hours	6	True	True	True	True	0	True	6	YES	YES	YES	3	0	1	0	1	1	1	1	1	1	0	0	1	0	0	1	1	0	1	0	1	0	1	0	0	0	1	1	1	1	0	0
MANDSAUR	YES	2	0	2	Within first 24 hours	9-12 times in 24 hours	6	True	True	True	0	0	True	6	YES	YES	YES	5	1	1	1	1	0	0	0	1	1	1	1	1	0	0	1	1	0	1	1	1	1	1	0	0	1	0	0	1	0	0	0
MANDSAUR	0	5	YES	2	Immediately	9-12 times in 24 hours	6	True	True	True	0	0	True	6	YES	YES	YES	5	1	1	1	1	1	1	1	1	1	1	0	1	0	0	1	1	1	1	1	1	1	1	0	1	0	0	1	1	1	0	0
MANDSAUR	0	2	0	2	Immediately	9-12 times in 24 hours	6	True	True	True	True	0	True	6	YES	YES	YES	2	1	1	1	1	1	0	1	0	1	1	1	1	0	1	1	1	0	1	0	0	1	1	0	1	1	1	1	1	1	1	1
MANDSAUR	YES	1	0	2	Immediately	9-12 times in 24 hours	6	True	True	True	True	0	True	6	YES	YES	YES	5	1	1	1	1	1	0	0	0	1	0	0	1	0	0	1	1	0	1	0	0	1	1	0	1	0	0	1	1	1	0	0
MANDSAUR	YES	1	0	2	Immediately	9-12 times in 24 hours	6	True	0	True	True	0	True	6	YES	YES	0	2	1	1	1	1	1	0	1	0	1	1	1	1	0	1	1	1	0	1	0	0	1	1	1	1	0	1	1	1	1	1	0
MANDSAUR	0	3	0	2	Immediately	9-12 times in 24 hours	6	True	True	True	True	0	0	6	YES	YES	YES	4	1	1	1	1	1	1	1	1	1	1	1	1	0	1	1	1	0	1	1	0	0	1	0	0	1	1	1	1	1	1	1
MANDSAUR	0	1	0	2	Immediately	On-demand- as often as the baby wants to feed	6	True	True	True	True	0	True	6	YES	0	0	4	1	1	1	1	1	0	0	0	1	1	0	1	0	0	1	1	0	1	0	0	1	1	1	1	0	0	1	1	1	1	0
MANDSAUR	YES	2	0	2	Immediately	On-demand- as often as the baby wants to feed	6	True	True	True	True	0	True	6	YES	YES	YES	2	1	1	1	1	0	0	0	0	1	1	0	1	0	1	1	1	1	1	1	1	0	1	0	1	0	0	1	1	1	1	0
MANDSAUR	YES	2	0	2	Immediately	On-demand- as often as the baby wants to feed	6	True	True	True	0	0	True	6	YES	YES	YES	3	1	1	1	0	0	0	0	0	1	1	0	1	0	1	1	1	0	1	0	0	1	0	0	1	0	1	1	1	1	1	0
MANDSAUR	YES	3	0	2	Immediately	9-12 times in 24 hours	6	True	True	True	True	0	True	6	YES	YES	YES	1	1	1	1	1	1	0	0	0	1	1	0	1	0	1	1	1	0	1	1	0	1	1	1	1	0	0	0	1	1	0	1
MANDSAUR	YES	1	0	2	Immediately	On-demand- as often as the baby wants to feed	6	True	True	True	0	True	True	6	YES	0	YES	4	1	1	1	0	0	0	0	1	1	1	1	0	1	1	0	1	0	1	0	0	0	1	0	0	0	0	1	1	1	1	0
MANDSAUR	YES	1	0	2	Immediately	On-demand- as often as the baby wants to feed	6	True	True	True	0	0	True	6	YES	YES	YES	4	1	1	1	0	0	0	0	1	1	0	0	1	0	1	0	1	0	1	0	1	0	1	0	0	1	1	1	1	1	1	0
MANDSAUR	0	2	0	2	Immediately	9-12 times in 24 hours	6	True	True	True	True	True	0	6	YES	YES	YES	2	1	1	1	1	1	0	0	0	1	1	1	1	0	1	0	1	1	0	0	0	1	1	0	0	1	0	1	1	1	1	0
MANDSAUR	YES	1	0	2	Immediately	9-12 times in 24 hours	6	True	0	True	0	True	0	6	YES	0	0	5	1	1	1	1	0	0	0	0	1	1	1	1	0	1	0	1	1	1	1	0	1	1	0	1	0	1	1	1	1	1	0
MANDSAUR	0	3	0	2	Immediately	On-demand- as often as the baby wants to feed	6	True	0	True	True	True	True	7	YES	YES	YES	3	1	1	1	1	0	0	0	1	1	0	0	0	1	1	1	1	0	1	1	0	0	0	0	0	1	0	1	1	1	1	0
MANDSAUR	0	2	0	2	Immediately	9-12 times in 24 hours	6	True	True	True	0	True	True	6	YES	0	YES	4	1	1	1	1	1	1	1	0	1	1	1	1	0	1	1	1	1	1	0	1	1	0	0	0	1	1	1	1	1	1	0
MANDSAUR	YES	4	YES	2	Immediately	9-12 times in 24 hours	6	True	True	True	True	True	True	6	YES	YES	YES	4	1	1	1	1	1	0	0	0	1	1	1	1	0	1	1	1	1	1	0	1	0	1	1	1	0	0	1	1	1	1	0
MANDSAUR	YES	1	0	2	Immediately	On-demand- as often as the baby wants to feed	6	True	True	True	0	True	True	6	YES	YES	0	4	1	1	1	1	1	1	1	0	1	1	1	1	0	1	1	1	1	1	1	0	0	0	0	0	0	1	1	1	1	1	0
MANDSAUR	YES	1	YES	2	Immediately	Other Specify	6	True	True	True	0	True	True	6	YES	0	0	3	1	1	1	1	1	0	1	0	1	1	1	1	0	1	1	1	0	0	1	1	1	1	0	1	1	0	1	1	1	1	0
MANDSAUR	YES	0	0	2	Immediately	9-12 times in 24 hours	6	True	0	True	0	True	True	6	YES	0	0	5	1	1	1	1	1	1	1	1	1	1	1	1	0	0	1	1	0	0	1	0	1	1	0	0	0	0	1	1	1	1	0
MANDSAUR	0	0	0	2	Immediately	9-12 times in 24 hours	6	True	True	True	True	0	True	6	YES	YES	YES	3	1	1	1	0	1	1	1	0	1	1	0	1	1	1	1	1	1	1	0	0	1	1	1	0	1	0	1	1	1	1	0
MANDSAUR	YES	2	YES	2	Immediately	9-12 times in 24 hours	6	True	0	True	0	0	True	6	YES	YES	0	4	1	1	1	1	0	0	0	1	1	1	0	1	0	0	1	1	0	1	0	0	1	0	0	0	0	1	1	1	1	1	0
MANDSAUR	0	5	0	2	Immediately	9-12 times in 24 hours	6	True	True	True	True	0	True	6	YES	YES	YES	4	1	1	1	1	1	1	1	0	1	1	1	1	0	1	1	1	0	1	0	0	1	1	0	1	1	1	1	1	1	1	0
MANDSAUR	0	2	0	2	Immediately	9-12 times in 24 hours	6	True	True	True	True	0	True	6	YES	0	YES	5	1	1	1	1	0	0	0	0	1	1	0	1	0	1	1	1	0	1	1	1	1	0	0	1	1	0	1	1	1	1	0
MANDSAUR	YES	2	0	2	Immediately	Other Specify	6	True	0	True	0	0	True	6	YES	YES	YES	5	0	1	1	1	1	0	0	1	1	1	0	1	0	1	1	1	0	0	0	1	1	1	0	0	0	1	0	0	1	0	0
MANDSAUR	0	6	0	2	Immediately	On-demand- as often as the baby wants to feed	6	True	True	True	True	0	True	6	YES	YES	YES	4	1	1	1	1	1	1	1	0	1	1	0	1	0	0	1	1	0	1	0	1	1	1	0	1	0	1	1	0	1	0	0
MANDSAUR	YES	2	0	2	Immediately	9-12 times in 24 hours	6	True	0	True	True	True	True	6	YES	YES	YES	5	1	1	1	1	1	0	1	1	1	1	1	1	0	1	1	1	0	1	0	0	1	1	1	1	0	1	1	1	1	1	1
MANDSAUR	YES	2	0	2	Immediately	9-12 times in 24 hours	6	True	True	True	0	0	True	6	YES	YES	YES	4	1	1	1	1	1	0	1	0	1	1	1	1	0	1	1	1	0	1	0	0	1	1	1	1	0	1	1	1	1	1	1
MANDSAUR	0	3	0	2	Immediately	9-12 times in 24 hours	6	True	True	True	True	0	True	6	YES	YES	YES	5	1	1	1	1	1	1	1	0	1	1	1	1	0	1	1	1	0	0	0	0	0	1	1	0	0	1	1	1	1	1	0
MANDSAUR	YES	2	0	2	Immediately	9-12 times in 24 hours	6	True	True	True	True	0	True	6	YES	YES	YES	3	1	1	1	1	1	1	1	1	1	1	0	0	1	1	1	1	0	1	0	1	1	1	1	0	0	1	0	0	1	1	0
MANDSAUR	0	3	0	2	Immediately	9-12 times in 24 hours	6	True	True	True	True	0	True	6	YES	YES	YES	4	1	1	1	1	1	1	1	1	1	1	0	1	0	0	1	1	0	1	0	1	1	1	1	1	0	1	1	1	1	1	0
MANDSAUR	0	2	0	2	Immediately	9-12 times in 24 hours	6	True	True	True	0	0	True	6	YES	YES	YES	4	1	1	1	1	1	1	1	0	1	1	0	1	0	0	0	1	0	0	0	0	1	1	1	0	0	1	1	1	1	1	0
MANDSAUR	YES	3	YES	2	Immediately	On-demand- as often as the baby wants to feed	6	True	True	True	True	0	True	6	YES	YES	YES	4	1	1	1	1	1	0	1	0	1	1	0	1	1	1	1	1	0	1	1	1	0	1	1	1	0	0	1	1	1	1	1
MANDSAUR	0	3	0	2	Immediately	9-12 times in 24 hours	6	True	True	True	True	0	True	6	YES	YES	YES	5	1	1	1	1	1	0	0	0	1	1	1	1	0	0	1	1	0	1	1	1	0	1	0	1	1	0	1	1	1	1	1
MANDSAUR	0	3	0	2	Immediately	On-demand- as often as the baby wants to feed	6	True	True	True	True	0	True	6	YES	0	0	4	1	1	1	1	0	0	0	0	1	1	1	1	1	0	1	1	0	1	0	1	0	1	0	0	1	1	1	1	1	1	0
MANDSAUR	0	0	YES	2	Immediately	9-12 times in 24 hours	6	True	True	True	True	0	True	6	YES	YES	YES	5	1	1	1	1	0	0	0	0	1	1	1	1	1	0	1	1	0	1	1	1	0	1	0	0	0	0	1	1	1	1	0
MANDSAUR	0	3	0	2	Immediately	9-12 times in 24 hours	6	True	True	True	True	0	True	6	YES	YES	YES	5	1	1	0	1	1	0	1	0	1	1	1	1	1	0	1	1	0	1	0	1	0	1	0	1	0	0	1	1	1	1	0
MANDSAUR	0	2	0	2	Immediately	On-demand- as often as the baby wants to feed	6	True	True	True	0	0	0	6	YES	0	0	2	1	1	1	1	0	0	1	0	1	1	0	1	1	0	1	1	0	1	0	0	1	1	0	0	0	1	1	1	1	0	0
HOSHANGABAD	YES	2	YES	3	Immediately	9-12 times in 24 hours	6	True	0	True	0	True	True	6	YES	YES	0	5	1	1	1	1	0	0	0	0	1	1	0	1	0	0	1	1	0	1	1	0	1	1	1	0	0	0	0	0	1	1	1
HOSHANGABAD	0	3	0	2	Immediately	On-demand- as often as the baby wants to feed	6	True	0	True	True	0	True	6	YES	YES	0	4	1	1	1	1	0	0	0	1	1	1	0	1	1	0	1	1	0	1	0	0	1	0	0	1	0	1	1	1	1	1	0
HOSHANGABAD	0	1	0	2	Immediately	On-demand- as often as the baby wants to feed	6	True	True	True	True	0	0	6	YES	0	0	1	1	1	1	1	1	1	0	0	1	1	0	1	1	0	0	1	0	1	1	0	0	1	1	0	0	1	1	1	1	1	0
HOSHANGABAD	YES	1	0	2	Immediately	9-12 times in 24 hours	6	True	0	True	True	0	True	6	0	0	0	4	1	1	1	1	1	0	1	0	1	1	1	1	0	1	1	1	0	1	1	0	1	1	1	0	1	1	1	1	1	1	1
HOSHANGABAD	YES	4	0	2	Immediately	9-12 times in 24 hours	6	True	True	True	True	0	True	6	YES	0	0	2	1	1	1	1	1	0	1	0	1	1	1	1	1	1	0	1	0	1	1	1	0	1	1	1	0	1	1	1	1	1	1
HOSHANGABAD	0	2	0	2	Within first 24 hours	9-12 times in 24 hours	6	True	True	True	True	0	True	6	YES	YES	YES	3	1	1	1	1	1	1	1	1	1	1	1	0	1	1	1	1	0	1	1	0	1	1	1	1	1	1	1	1	0	0	0
HOSHANGABAD	YES	3	0	2	Immediately	9-12 times in 24 hours	6	True	True	True	0	0	True	6	YES	0	0	3	1	1	1	1	0	0	0	0	1	1	1	1	0	1	1	1	0	0	1	1	1	1	1	0	0	1	1	1	1	0	0
HOSHANGABAD	YES	3	0	2	Immediately	On-demand- as often as the baby wants to feed	6	True	True	True	True	True	True	7	YES	YES	0	1	1	1	1	1	1	1	1	1	1	1	1	1	1	1	0	1	0	1	0	1	1	1	0	1	1	1	0	0	1	1	0
HOSHANGABAD	YES	2	0	2	Immediately	9-12 times in 24 hours	6	True	True	True	True	True	True	6	YES	YES	0	1	1	1	1	1	0	0	0	0	1	1	1	1	0	1	1	1	1	1	0	0	1	1	0	1	0	1	1	1	1	1	0
HOSHANGABAD	YES	2	0	2	Immediately	9-12 times in 24 hours	6	True	True	True	True	True	True	6	YES	YES	0	5	0	1	1	0	1	1	1	0	1	1	1	1	0	1	1	1	1	0	0	0	1	1	0	0	0	1	0	1	1	1	0
HOSHANGABAD	YES	3	0	3	Immediately	9-12 times in 24 hours	6	0	0	True	0	True	True	6	YES	YES	YES	2	1	1	1	1	0	0	0	0	1	1	1	1	0	1	1	1	1	0	0	0	1	0	0	1	0	0	1	1	1	1	0
HOSHANGABAD	0	3	0	2	Immediately	9-12 times in 24 hours	6	True	True	True	True	0	True	6	YES	0	0	2	1	1	1	1	1	0	0	0	1	1	1	1	0	1	1	1	1	0	1	0	0	1	1	0	0	0	0	1	1	1	0
HOSHANGABAD	YES	4	0	3	Immediately	9-12 times in 24 hours	6	True	True	True	0	True	True	6	YES	YES	YES	2	1	1	1	1	1	0	0	0	1	1	1	1	1	0	1	1	1	1	0	1	1	1	0	1	1	0	0	1	1	0	1
HOSHANGABAD	YES	2	0	2	Immediately	9-12 times in 24 hours	6	True	True	True	0	True	True	6	YES	YES	0	4	0	1	1	1	1	1	0	0	1	1	1	1	1	1	0	1	1	1	1	1	0	0	0	0	0	1	1	1	1	1	0
HOSHANGABAD	YES	1	0	2	Immediately	9-12 times in 24 hours	6	True	True	True	True	True	True	6	YES	YES	YES	1	1	1	1	1	0	0	0	0	1	1	1	1	0	1	1	1	1	0	0	0	0	1	1	0	1	1	0	1	1	1	0
HOSHANGABAD	0	3	0	2	Immediately	9-12 times in 24 hours	6	True	True	True	0	True	True	6	YES	YES	YES	3	1	1	1	1	0	0	0	1	1	1	1	1	0	1	1	1	1	0	0	0	0	1	0	0	1	1	0	1	1	1	0
HOSHANGABAD	0	4	0	2	Immediately	9-12 times in 24 hours	6	True	True	True	0	0	True	6	YES	0	0	5	1	1	1	0	1	1	1	0	1	0	0	1	0	0	0	1	1	1	0	0	1	1	0	0	0	1	1	1	1	1	0
HOSHANGABAD	YES	2	0	2	Immediately	On-demand- as often as the baby wants to feed	6	True	True	True	True	0	True	6	YES	YES	YES	5	1	1	1	1	0	0	0	0	1	1	1	1	0	0	1	1	0	1	0	1	1	1	1	0	1	0	0	1	1	1	0
HOSHANGABAD	YES	2	0	2	Immediately	9-12 times in 24 hours	6	True	True	True	0	0	True	6	YES	YES	YES	3	1	1	1	1	1	1	1	1	1	1	0	1	0	1	1	1	1	1	1	1	1	1	0	0	0	0	1	1	1	0	0
HOSHANGABAD	YES	3	0	3	Immediately	9-12 times in 24 hours	6	True	0	True	True	True	True	6	YES	0	YES	1	1	1	0	1	1	1	1	0	1	0	1	1	0	0	1	1	0	0	0	1	1	1	0	0	0	1	0	0	1	0	0
HOSHANGABAD	0	2	0	2	Immediately	On-demand- as often as the baby wants to feed	6	True	True	True	True	0	True	6	YES	YES	YES	3	1	1	1	1	1	1	1	0	1	1	0	1	1	1	1	1	1	1	1	1	0	1	1	1	1	1	1	1	1	1	1
HOSHANGABAD	YES	2	0	2	Immediately	9-12 times in 24 hours	6	True	True	True	0	0	True	6	YES	0	YES	1	1	1	1	1	1	1	1	0	1	1	0	1	1	1	1	1	0	1	1	1	1	0	1	1	1	0	1	1	1	1	0
HOSHANGABAD	YES	2	0	2	Immediately	On-demand- as often as the baby wants to feed	6	True	0	True	0	True	True	6	YES	0	0	1	1	1	1	1	1	0	1	0	1	1	0	1	1	0	1	1	1	1	1	1	0	1	1	1	0	1	0	1	1	1	1
HOSHANGABAD	0	3	0	2	Immediately	9-12 times in 24 hours	6	True	True	True	True	0	0	6	YES	YES	YES	3	1	1	1	1	1	1	0	0	1	1	1	1	0	1	1	0	1	0	1	1	0	1	0	1	1	0	1	1	1	1	0
HOSHANGABAD	YES	2	0	2	Immediately	9-12 times in 24 hours	6	True	True	True	0	0	True	6	YES	YES	YES	5	1	1	1	1	1	1	0	0	1	1	1	1	0	1	1	1	1	1	0	1	1	1	0	0	0	1	1	1	1	1	0
HOSHANGABAD	YES	1	0	2	Immediately	On-demand- as often as the baby wants to feed	6	True	0	True	0	0	True	6	YES	0	0	1	0	1	1	1	1	1	1	0	1	1	1	1	1	0	1	1	0	1	1	1	0	1	0	0	0	1	0	1	1	1	0
HOSHANGABAD	YES	2	0	2	Immediately	9-12 times in 24 hours	6	True	True	True	True	0	True	6	YES	YES	0	5	1	1	0	1	1	0	1	0	1	1	1	1	1	0	1	1	0	1	1	0	1	1	0	1	0	0	0	0	1	1	0
HOSHANGABAD	YES	2	0	2	Immediately	On-demand- as often as the baby wants to feed	6	True	0	True	0	0	True	6	YES	YES	YES	2	1	1	1	1	0	0	0	0	1	1	0	1	0	0	1	1	0	1	1	0	0	1	0	0	0	1	0	0	1	1	0
HOSHANGABAD	YES	4	0	2	Immediately	9-12 times in 24 hours	6	True	0	True	True	True	True	6	0	YES	YES	5	1	1	1	1	1	1	1	1	1	1	1	1	1	1	1	1	0	0	1	1	0	1	1	1	0	1	0	1	1	1	0
HOSHANGABAD	YES	3	0	2	Immediately	9-12 times in 24 hours	6	True	True	True	0	True	True	6	YES	YES	0	4	1	1	1	1	1	0	1	0	1	1	1	1	0	1	1	1	0	1	0	0	1	1	1	1	0	1	1	1	1	1	0
HOSHANGABAD	0	3	0	2	Immediately	9-12 times in 24 hours	6	True	0	True	0	True	True	6	YES	YES	YES	5	1	1	1	1	0	0	0	0	1	1	0	1	0	0	1	1	0	1	1	1	1	0	1	1	0	1	0	1	1	1	0
HOSHANGABAD	YES	3	0	2	Immediately	9-12 times in 24 hours	6	True	True	True	0	0	True	6	YES	0	YES	3	1	1	1	1	1	0	1	0	1	1	1	1	0	1	1	1	0	1	1	1	1	1	1	1	0	1	1	1	1	1	1
HOSHANGABAD	YES	2	0	2	Immediately	9-12 times in 24 hours	6	True	True	True	0	0	0	6	YES	0	0	2	1	1	1	1	1	0	1	0	1	1	1	1	0	1	1	1	0	1	0	0	1	1	1	1	0	1	1	1	1	1	0
HOSHANGABAD	YES	2	0	2	Immediately	9-12 times in 24 hours	6	True	True	True	True	True	True	6	YES	YES	0	2	1	1	1	1	1	0	1	1	1	1	1	1	0	1	1	1	0	1	0	0	0	1	1	1	1	1	1	1	1	1	0
HOSHANGABAD	0	2	0	2	Immediately	9-12 times in 24 hours	6	True	True	True	0	0	True	6	YES	0	YES	2	1	1	1	1	1	1	1	0	1	1	0	1	0	1	1	1	0	0	0	0	0	1	1	0	0	1	1	1	1	1	0
HOSHANGABAD	YES	2	0	2	Immediately	9-12 times in 24 hours	6	True	True	True	0	True	True	6	YES	0	0	5	1	1	1	1	0	0	0	0	1	1	1	1	1	1	1	1	0	1	1	1	1	0	0	1	1	1	1	1	1	1	1
HOSHANGABAD	YES	2	0	2	Immediately	9-12 times in 24 hours	6	True	True	True	0	0	True	6	YES	0	0	4	1	1	1	1	1	1	1	0	1	1	0	1	0	0	1	1	0	1	0	0	0	1	0	0	0	1	1	1	0	1	0
HOSHANGABAD	YES	2	0	2	Immediately	9-12 times in 24 hours	6	True	True	True	0	True	True	6	YES	YES	YES	3	1	1	1	1	0	0	0	0	1	1	0	1	0	0	1	1	0	0	0	1	0	1	1	0	0	1	0	1	0	1	1
HOSHANGABAD	0	2	0	2	Immediately	9-12 times in 24 hours	6	True	True	True	0	True	0	6	YES	0	YES	5	1	1	1	1	1	0	0	0	1	1	1	0	0	0	1	1	0	0	0	1	1	1	0	0	0	0	1	0	1	1	0
HOSHANGABAD	0	2	0	2	Immediately	9-12 times in 24 hours	6	True	True	True	True	True	True	6	YES	0	0	4	1	1	1	1	1	1	1	0	1	1	1	1	0	1	1	1	1	1	1	0	1	1	1	0	0	1	0	1	1	1	0
HOSHANGABAD	0	3	0	2	Immediately	9-12 times in 24 hours	6	True	True	True	0	True	True	6	YES	YES	YES	1	1	1	1	1	1	1	1	1	1	1	1	1	0	1	1	1	1	1	1	1	1	1	0	0	1	1	1	1	1	1	0
HOSHANGABAD	0	3	0	1	Immediately	Other Specify	6	True	True	True	0	True	0	6	YES	0	YES	3	1	1	1	1	1	1	1	0	1	1	1	1	0	0	1	1	1	1	0	0	0	0	1	0	0	0	1	1	1	1	0
HOSHANGABAD	YES	3	0	2	Immediately	9-12 times in 24 hours	6	True	0	True	0	0	True	6	YES	YES	YES	4	1	1	1	1	1	1	1	0	1	1	1	1	0	0	1	1	0	1	0	0	0	1	1	0	0	1	1	1	1	1	0
HOSHANGABAD	YES	3	0	2	Immediately	9-12 times in 24 hours	6	True	0	True	0	0	True	6	0	YES	YES	5	1	1	1	1	1	1	1	1	1	1	0	1	0	0	1	1	0	0	0	0	0	1	1	0	1	1	1	1	1	1	0
HOSHANGABAD	YES	2	0	2	Immediately	9-12 times in 24 hours	6	True	True	True	True	True	True	6	YES	YES	YES	2	1	1	1	0	1	0	0	1	1	1	1	1	0	1	1	1	1	1	0	1	0	1	1	0	0	1	1	1	1	1	0
HOSHANGABAD	YES	3	0	2	Immediately	9-12 times in 24 hours	6	True	True	True	0	True	True	6	0	YES	0	4	1	1	1	1	0	0	0	0	1	1	1	1	0	1	1	1	1	0	0	0	1	1	0	1	0	1	0	0	1	1	0
HOSHANGABAD	0	2	0	2	Immediately	9-12 times in 24 hours	6	True	True	True	0	True	0	6	YES	YES	YES	1	1	1	1	1	1	1	1	1	1	1	1	1	0	1	1	1	0	1	1	1	1	1	0	0	1	0	1	1	1	1	0
HOSHANGABAD	0	2	0	2	Immediately	Other Specify	6	True	True	True	True	True	True	6	YES	0	0	4	1	1	1	0	1	1	1	0	1	1	0	1	0	0	1	1	0	1	0	0	0	0	0	1	0	1	1	1	1	0	0
HOSHANGABAD	YES	3	0	2	Immediately	9-12 times in 24 hours	6	True	True	True	True	0	True	6	YES	0	0	4	1	1	1	1	1	1	1	1	1	1	0	1	0	0	1	1	0	1	0	1	0	0	0	1	0	0	1	1	1	1	0
HOSHANGABAD	YES	3	0	2	Immediately	Other Specify	6	True	True	True	0	True	True	6	YES	YES	YES	2	0	1	1	1	1	1	1	1	1	1	1	1	0	0	1	1	0	1	0	1	1	1	0	1	0	1	1	1	1	1	0
HOSHANGABAD	0	2	0	2	Within first 24 hours	9-12 times in 24 hours	6	True	True	True	0	True	True	6	YES	YES	0	4	1	1	1	0	1	0	0	1	1	1	0	1	1	1	1	1	0	1	0	1	1	1	0	1	0	0	1	1	0	0	0
HOSHANGABAD	0	2	0	2	Immediately	9-12 times in 24 hours	6	True	True	True	0	True	True	6	YES	0	0	2	1	1	1	1	1	1	1	1	1	1	1	0	0	0	1	1	0	1	1	0	0	0	0	1	0	1	1	1	1	1	0
HOSHANGABAD	YES	1	0	2	Within first 24 hours	9-12 times in 24 hours	6	True	True	True	0	0	True	6	YES	0	0	4	1	1	1	1	1	1	1	1	1	1	0	1	0	0	1	1	0	1	0	0	0	1	1	1	0	1	0	1	0	0	0
HOSHANGABAD	YES	4	0	2	Immediately	9-12 times in 24 hours	6	True	True	True	0	0	True	6	YES	YES	YES	5	1	1	1	1	1	1	1	0	1	1	0	1	1	0	1	1	1	1	1	0	1	1	1	1	1	1	1	1	1	1	1
HOSHANGABAD	YES	2	0	2	Immediately	9-12 times in 24 hours	6	True	True	True	0	0	True	6	YES	0	YES	4	1	1	1	1	1	1	1	0	1	1	1	1	0	1	0	1	0	1	1	1	0	1	1	1	0	1	1	0	1	1	0
HOSHANGABAD	0	2	0	2	Immediately	9-12 times in 24 hours	6	True	True	True	True	0	True	6	YES	YES	YES	5	1	1	1	1	1	1	1	0	1	1	0	1	0	1	1	1	0	1	0	0	0	1	1	1	0	1	0	1	1	1	0
HOSHANGABAD	YES	2	0	2	Immediately	9-12 times in 24 hours	6	True	True	True	0	True	True	6	YES	YES	YES	3	1	1	1	1	1	1	1	0	1	1	1	1	0	1	1	1	1	1	1	1	1	1	1	1	1	0	1	1	1	1	0
HOSHANGABAD	YES	6	0	2	Immediately	9-12 times in 24 hours	6	True	True	True	True	0	True	6	YES	YES	0	5	1	1	1	1	0	0	0	0	1	1	1	1	0	1	1	1	0	1	1	0	1	0	0	1	0	0	0	1	1	1	0
HOSHANGABAD	YES	2	0	2	Immediately	9-12 times in 24 hours	6	True	True	True	0	True	True	6	YES	0	YES	2	1	1	1	1	1	1	1	0	1	1	1	1	0	0	1	1	0	1	1	1	1	1	0	0	0	1	1	1	1	1	0
HOSHANGABAD	0	3	0	2	Immediately	9-12 times in 24 hours	6	True	True	True	0	True	True	6	YES	YES	YES	3	1	1	1	1	1	0	1	0	1	1	1	1	0	1	1	1	0	1	1	1	1	1	0	0	0	0	0	1	1	1	0
HOSHANGABAD	YES	3	0	2	Immediately	9-12 times in 24 hours	6	True	True	True	True	True	True	6	0	YES	0	4	1	1	1	1	1	1	0	0	1	1	1	1	0	1	1	1	1	1	0	1	0	1	0	1	1	0	1	1	1	1	0
HOSHANGABAD	0	2	0	2	Immediately	On-demand- as often as the baby wants to feed	6	True	0	True	0	True	True	6	YES	0	0	5	1	1	1	1	0	0	0	0	1	1	1	1	0	0	1	1	1	1	1	0	1	1	0	0	0	1	1	1	1	1	0
HOSHANGABAD	0	3	0	2	Immediately	9-12 times in 24 hours	6	True	True	True	True	True	True	6	YES	YES	YES	1	1	1	1	0	1	1	1	0	1	1	1	1	0	1	1	1	1	1	0	1	0	1	0	0	0	1	1	1	1	1	0
HOSHANGABAD	YES	4	YES	2	Immediately	9-12 times in 24 hours	6	True	True	True	True	0	True	6	YES	YES	0	5	1	1	1	1	0	0	0	0	1	1	1	1	0	1	1	1	1	1	0	1	0	1	0	1	1	0	0	1	1	1	0
HOSHANGABAD	0	2	0	2	Immediately	9-12 times in 24 hours	6	True	True	True	0	0	True	6	YES	YES	0	5	1	1	1	0	1	1	0	0	1	1	0	1	1	0	1	1	0	0	0	0	0	1	1	0	1	0	1	1	1	1	0
HOSHANGABAD	0	2	0	2	Immediately	Other Specify	6	True	True	True	0	0	True	6	YES	YES	YES	4	1	1	1	1	0	0	0	0	1	1	1	0	0	0	1	1	1	1	0	0	0	1	0	0	0	1	1	1	1	1	0
HOSHANGABAD	YES	4	0	2	Immediately	9-12 times in 24 hours	6	True	True	True	0	0	True	6	YES	YES	YES	5	0	1	1	1	1	1	1	0	1	1	1	1	0	0	1	1	0	0	0	0	0	1	1	0	1	0	1	1	1	1	0
HOSHANGABAD	YES	1	0	2	Immediately	9-12 times in 24 hours	6	True	True	True	True	0	0	6	YES	YES	YES	5	1	1	1	0	1	1	0	1	1	1	0	1	1	0	0	1	0	1	0	0	0	1	0	1	0	1	1	1	1	0	0
HOSHANGABAD	YES	3	0	2	Immediately	9-12 times in 24 hours	6	True	True	True	0	0	True	6	YES	YES	YES	5	1	1	1	1	1	0	1	0	1	1	1	1	0	1	1	1	0	1	0	0	0	1	1	1	0	1	1	1	1	1	1
HOSHANGABAD	0	2	0	2	Immediately	Other Specify	6	True	True	True	True	True	True	6	YES	YES	YES	2	1	1	1	1	0	0	0	0	1	1	0	1	1	0	1	1	1	1	1	1	1	1	0	1	1	1	0	1	1	1	0
HOSHANGABAD	YES	4	0	2	Immediately	9-12 times in 24 hours	6	True	True	True	True	True	0	6	YES	YES	0	3	1	1	1	1	1	0	1	0	1	1	1	1	0	0	1	1	0	1	0	0	0	1	1	1	0	1	1	1	1	1	1
HOSHANGABAD	0	2	0	2	Immediately	9-12 times in 24 hours	6	True	True	True	True	True	True	6	YES	0	0	2	1	1	1	1	1	1	1	0	1	1	1	1	0	1	1	1	0	1	0	1	1	1	0	1	0	1	1	1	1	1	1
HOSHANGABAD	YES	2	0	2	Immediately	9-12 times in 24 hours	6	True	True	True	True	True	True	6	YES	0	0	4	1	1	1	1	1	0	1	0	1	1	1	1	0	1	1	1	0	1	0	0	1	1	1	1	0	1	1	1	1	1	1
HOSHANGABAD	0	2	0	2	Immediately	9-12 times in 24 hours	6	True	True	True	True	0	True	6	YES	0	0	3	1	1	1	1	1	1	1	0	1	1	0	1	0	1	0	1	0	0	0	0	0	1	0	0	0	1	1	1	1	1	0
HOSHANGABAD	YES	4	0	2	Within first 24 hours	9-12 times in 24 hours	6	True	True	True	True	True	True	6	YES	YES	0	2	0	1	1	0	1	1	0	0	1	0	0	1	0	0	1	1	0	0	0	1	0	1	0	0	0	0	0	1	0	0	0
HOSHANGABAD	YES	3	0	2	Immediately	On-demand- as often as the baby wants to feed	6	True	True	True	0	0	0	6	YES	0	0	1	1	1	1	1	1	1	1	0	1	1	0	1	0	0	1	1	0	0	0	0	1	1	0	0	0	0	1	1	1	0	0
HOSHANGABAD	YES	5	0	3	Immediately	9-12 times in 24 hours	6	0	0	True	0	0	True	6	YES	YES	YES	3	1	1	0	0	0	1	1	0	1	1	1	0	0	1	0	1	1	0	0	0	1	0	0	0	0	0	0	1	1	1	0
HOSHANGABAD	YES	3	0	2	Immediately	9-12 times in 24 hours	6	True	0	True	0	0	True	6	YES	YES	YES	4	1	1	1	1	0	0	0	1	1	0	0	1	0	0	1	1	0	0	0	1	0	0	0	1	1	1	0	1	1	0	0
HOSHANGABAD	YES	0	0	2	Immediately	9-12 times in 24 hours	6	True	True	True	True	0	True	6	YES	YES	YES	1	1	1	1	1	1	0	1	0	1	0	0	1	0	0	1	1	0	0	0	0	0	1	0	0	0	1	1	0	1	0	0
HOSHANGABAD	0	2	0	2	Immediately	On-demand- as often as the baby wants to feed	6	True	True	True	0	True	True	6	YES	0	0	4	0	1	0	0	0	0	0	0	1	0	1	0	0	0	1	1	1	1	0	0	1	1	0	0	1	1	1	1	1	1	0
HOSHANGABAD	YES	2	0	2	Immediately	9-12 times in 24 hours	6	True	True	True	0	True	True	6	YES	YES	0	3	1	1	1	1	0	1	1	0	1	0	1	0	0	0	0	1	0	0	0	0	0	1	1	0	0	1	0	1	1	0	0
HOSHANGABAD	YES	3	0	2	Immediately	9-12 times in 24 hours	6	True	True	True	True	0	True	6	YES	YES	YES	5	0	1	1	1	1	0	1	1	1	0	1	0	1	0	1	1	1	1	0	0	0	1	1	0	1	0	1	1	1	0	0
HOSHANGABAD	YES	4	0	2	Immediately	On-demand- as often as the baby wants to feed	6	True	True	True	True	0	True	6	YES	0	0	2	1	1	1	1	1	0	1	0	1	1	0	1	0	0	1	1	0	1	0	0	1	0	0	1	1	1	0	0	1	0	1
HOSHANGABAD	YES	1	0	2	Immediately	9-12 times in 24 hours	6	True	True	True	True	True	True	6	YES	YES	YES	2	0	1	1	1	1	0	0	1	1	1	1	1	0	0	0	1	1	0	0	1	1	0	0	1	0	1	1	1	1	1	0
HOSHANGABAD	YES	3	0	2	Immediately	9-12 times in 24 hours	6	True	True	True	0	0	True	6	YES	YES	YES	5	1	1	1	1	1	1	1	0	1	1	0	1	1	0	1	1	0	1	1	0	1	1	0	0	0	1	1	1	1	1	0
HOSHANGABAD	YES	3	0	2	Immediately	On-demand- as often as the baby wants to feed	6	True	True	True	True	True	True	6	YES	YES	0	4	1	1	1	1	0	1	1	0	1	1	1	1	0	1	1	1	0	1	1	0	1	1	0	1	0	1	0	1	1	1	0
HOSHANGABAD	YES	2	0	2	Immediately	9-12 times in 24 hours	6	True	True	True	True	True	True	6	YES	YES	YES	1	0	1	1	1	1	0	0	0	1	1	0	1	1	1	1	1	0	1	1	0	1	1	0	0	0	1	0	1	1	1	1
HOSHANGABAD	YES	1	0	2	Immediately	9-12 times in 24 hours	6	True	True	True	True	0	True	6	YES	YES	YES	4	1	1	1	1	1	1	1	0	1	1	0	1	0	1	1	1	1	1	1	0	1	1	0	0	1	1	1	1	1	1	0
HOSHANGABAD	0	2	0	1	Immediately	9-12 times in 24 hours	6	True	0	True	0	True	True	6	YES	0	0	3	1	1	1	1	1	1	1	0	1	1	0	1	0	1	1	1	1	0	1	1	1	1	0	0	0	0	1	1	1	1	0
HOSHANGABAD	YES	2	0	2	Immediately	Other Specify	6	True	True	True	0	True	True	6	YES	YES	0	2	1	1	1	1	1	1	1	0	1	1	1	1	0	1	1	1	0	1	0	1	1	0	0	0	0	1	1	1	1	1	1
HOSHANGABAD	YES	4	0	2	Immediately	9-12 times in 24 hours	6	True	True	True	True	True	True	6	YES	0	0	2	1	1	1	1	1	1	1	0	1	1	1	1	0	1	1	1	0	1	1	0	1	1	0	0	0	0	1	1	1	0	1
HOSHANGABAD	0	4	YES	2	Immediately	9-12 times in 24 hours	6	True	True	True	0	True	True	6	YES	YES	0	3	1	1	1	1	1	1	1	0	1	1	1	1	0	0	1	1	1	1	1	1	1	1	0	0	1	1	1	1	1	1	1
HOSHANGABAD	YES	3	YES	2	Immediately	9-12 times in 24 hours	6	True	True	True	0	True	0	6	YES	YES	YES	1	1	1	1	1	1	1	1	0	1	1	1	1	0	1	1	1	0	1	0	1	1	1	0	1	1	0	1	1	1	1	1
HOSHANGABAD	YES	2	0	2	Immediately	9-12 times in 24 hours	6	True	True	True	0	True	True	6	YES	YES	YES	4	1	1	1	1	1	1	1	0	1	1	1	1	0	1	1	1	0	1	1	0	1	1	0	0	1	1	1	1	1	1	0
HOSHANGABAD	YES	0	0	2	Immediately	9-12 times in 24 hours	6	True	True	True	True	True	True	6	YES	YES	0	3	1	1	1	1	0	0	0	1	1	1	1	0	1	1	0	1	0	1	0	1	1	1	0	0	0	1	1	1	1	1	0
HOSHANGABAD	YES	2	0	2	Immediately	9-12 times in 24 hours	6	True	True	True	True	True	True	6	YES	0	0	3	1	1	1	1	0	0	0	0	1	1	0	1	1	1	1	1	0	1	1	1	1	0	1	0	0	0	1	1	1	1	0
HOSHANGABAD	0	3	0	2	Immediately	9-12 times in 24 hours	6	True	True	True	0	True	True	6	YES	0	YES	2	1	1	1	1	1	1	1	0	1	1	1	1	0	1	1	1	1	1	1	0	0	1	0	1	0	0	0	1	1	1	0
HOSHANGABAD	YES	5	0	2	Immediately	9-12 times in 24 hours	6	True	True	True	0	True	0	6	YES	YES	YES	3	1	1	1	1	1	1	1	0	1	1	1	1	0	1	1	1	1	0	1	0	1	1	1	0	1	1	1	1	1	1	0
HOSHANGABAD	YES	2	0	2	Immediately	9-12 times in 24 hours	6	True	True	True	0	True	True	6	YES	YES	YES	5	1	1	1	1	1	1	1	0	1	1	1	1	0	1	1	1	1	1	1	0	0	1	0	0	0	0	1	1	1	1	0
HOSHANGABAD	0	1	0	2	Immediately	9-12 times in 24 hours	6	True	True	True	True	True	True	6	YES	YES	YES	5	1	1	1	1	1	1	1	0	1	1	1	1	0	1	1	1	1	1	0	0	0	1	0	1	0	0	0	1	1	1	0
HOSHANGABAD	YES	3	0	2	Immediately	9-12 times in 24 hours	6	True	True	True	True	0	True	6	YES	YES	YES	3	1	1	1	0	1	1	1	0	1	1	0	1	0	1	1	1	0	1	0	0	1	1	1	1	0	1	1	1	1	0	0
HOSHANGABAD	YES	2	0	2	Immediately	9-12 times in 24 hours	6	True	True	True	0	0	True	6	YES	0	0	1	1	1	1	1	1	0	1	0	1	0	1	1	0	1	1	1	0	1	1	1	1	1	0	0	0	1	0	1	1	1	0
HOSHANGABAD	YES	3	0	2	Immediately	9-12 times in 24 hours	6	True	True	True	0	0	True	6	YES	YES	0	2	1	1	1	1	1	1	1	0	1	1	0	1	0	1	1	1	0	1	0	0	0	0	1	1	1	1	1	1	1	0	0
HOSHANGABAD	YES	2	0	2	Immediately	9-12 times in 24 hours	6	True	True	True	True	0	True	6	YES	0	YES	2	1	1	1	1	1	1	1	0	1	1	1	1	0	1	0	1	0	1	1	0	1	1	0	1	0	1	1	1	1	1	0
HOSHANGABAD	YES	2	0	2	Immediately	9-12 times in 24 hours	6	True	True	True	True	0	True	6	YES	YES	YES	5	1	1	1	1	1	1	1	0	1	1	1	1	0	0	1	1	0	1	0	0	0	1	1	1	1	1	0	1	1	1	0
HOSHANGABAD	YES	1	0	2	Immediately	9-12 times in 24 hours	6	True	True	True	0	0	0	6	YES	0	YES	5	1	1	1	1	1	1	1	0	1	1	1	1	0	0	1	1	0	0	0	0	1	1	1	0	1	1	0	1	1	1	0
HOSHANGABAD	0	2	0	3	Immediately	9-12 times in 24 hours	6	0	0	True	0	0	0	6	YES	0	0	1	1	1	1	1	1	1	1	1	1	1	0	0	0	0	1	1	0	0	0	0	1	1	0	1	0	1	0	0	1	1	0
HOSHANGABAD	YES	3	0	2	Immediately	9-12 times in 24 hours	6	True	0	True	0	0	True	6	YES	YES	0	2	0	1	1	0	1	1	1	0	1	1	0	0	0	0	1	1	0	0	0	1	1	0	0	0	0	1	1	1	1	1	0
HOSHANGABAD	YES	1	0	3	Immediately	9-12 times in 24 hours	6	True	0	True	True	0	0	6	YES	0	0	4	1	1	1	1	1	1	1	1	1	1	0	1	0	1	1	1	0	0	0	0	1	1	0	0	0	0	0	1	1	1	0
HOSHANGABAD	0	1	0	2	Immediately	9-12 times in 24 hours	6	True	0	True	True	True	True	6	YES	0	0	1	1	1	1	1	1	1	1	0	1	1	0	0	0	0	1	1	0	1	1	0	1	1	1	1	1	1	1	1	1	1	1
HOSHANGABAD	YES	4	0	2	Immediately	9-12 times in 24 hours	6	True	True	True	0	True	True	6	YES	YES	YES	4	1	1	1	1	1	0	1	0	1	1	0	1	0	1	1	1	1	1	0	0	0	1	0	1	0	1	1	1	1	1	0
HOSHANGABAD	YES	4	0	2	Immediately	9-12 times in 24 hours	6	True	True	True	0	0	True	6	YES	YES	0	3	1	1	1	1	1	0	1	0	1	1	1	1	0	1	1	1	0	1	0	0	0	1	1	1	0	1	1	1	1	1	1
HOSHANGABAD	YES	4	0	2	Immediately	9-12 times in 24 hours	6	True	True	True	True	0	True	6	YES	YES	YES	2	1	1	1	1	1	0	1	0	1	1	1	1	0	1	1	1	0	1	0	0	0	1	1	1	0	1	1	1	1	1	1
HOSHANGABAD	YES	3	0	2	Immediately	9-12 times in 24 hours	6	True	True	True	0	True	0	6	YES	YES	0	4	1	1	1	1	1	1	1	0	1	1	1	1	1	1	1	1	0	1	0	0	0	1	1	1	0	1	1	1	1	1	1
HOSHANGABAD	0	3	0	2	Immediately	9-12 times in 24 hours	6	True	True	True	0	True	True		YES	YES	0	2	1	1	1	1	1	1	1	0	1	1	0	0	1	1	1	1	0	1	1	0	0	1	1	0	0	1	0	1	1	1	0
HOSHANGABAD	0	2	0	2	Immediately	9-12 times in 24 hours	6	True	True	True	True	True	True	6	YES	YES	YES	5	1	1	1	1	1	0	0	0	1	1	0	1	0	1	1	1	0	1	1	1	1	0	0	1	1	1	0	0	1	1	0
HOSHANGABAD	YES	2	0	2	Immediately	9-12 times in 24 hours	6	True	True	True	0	True	True	6	YES	0	0	5	1	1	1	1	1	1	1	0	1	1	1	1	0	1	1	1	1	1	0	0	0	1	1	0	0	0	0	1	1	1	0
HOSHANGABAD	YES	2	0	3	Within first 24 hours	9-12 times in 24 hours	6	True	0	True	0	True	True	6	0	0	0	3	1	1	1	1	0	0	0	0	1	1	1	1	0	1	1	1	1	0	0	0	1	1	0	1	0	0	0	0	0	0	0
HOSHANGABAD	0	1	0	2	Immediately	9-12 times in 24 hours	6	True	True	True	True	0	True	6	YES	0	YES	5	1	1	1	1	0	0	0	0	1	1	1	1	1	1	1	1	1	1	1	0	1	1	1	0	0	1	1	0	1	1	0
HOSHANGABAD	YES	3	0	2	Immediately	On-demand- as often as the baby wants to feed	6	True	True	True	True	0	True	6	YES	YES	YES	3	0	1	1	1	0	0	0	0	1	1	0	0	1	0	0	1	1	0	0	1	0	1	0	0	0	1	0	0	1	1	0
HOSHANGABAD	YES	3	0	2	Immediately	On-demand- as often as the baby wants to feed	6	True	0	True	0	True	True	6	YES	0	YES	2	1	1	1	1	1	1	1	0	1	1	1	1	1	1	1	0	1	1	1	1	1	1	0	1	0	0	1	1	1	1	0
HOSHANGABAD	YES	2	0	2	Immediately	9-12 times in 24 hours	6	True	0	True	0	True	True	6	YES	YES	YES	3	1	1	1	1	1	1	1	0	1	1	1	1	0	1	1	1	0	1	0	1	1	1	0	1	1	0	1	1	1	1	0
HOSHANGABAD	YES	1	0	2	Immediately	9-12 times in 24 hours	6	True	True	True	0	True	True	6	YES	YES	YES	5	1	1	1	1	0	0	0	0	1	1	1	1	0	0	1	1	0	1	1	1	1	1	0	1	1	0	1	1	1	1	0
HOSHANGABAD	YES	5	0	2	Immediately	Other Specify	6	True	True	True	0	True	True	6	YES	YES	YES	1	1	1	1	1	1	1	1	1	1	1	0	1	0	1	0	1	0	1	1	0	1	1	0	0	0	0	1	1	1	1	0
HOSHANGABAD	YES	2	0	2	Immediately	9-12 times in 24 hours	6	True	True	True	True	0	True	6	YES	0	YES	5	1	1	0	1	1	0	1	0	1	1	1	1	1	0	1	1	0	1	0	1	0	1	0	1	0	1	1	1	1	1	1
HOSHANGABAD	0	2	0	2	Immediately	9-12 times in 24 hours	6	True	True	True	True	0	True	6	YES	0	0	5	1	1	1	1	1	1	1	0	1	1	1	1	1	0	1	1	0	1	0	1	0	1	0	1	0	1	1	1	1	1	0
HOSHANGABAD	YES	1	0	2	Immediately	9-12 times in 24 hours	6	True	True	True	True	0	True	6	YES	YES	YES	5	1	1	0	1	1	0	0	0	1	1	0	1	1	0	1	1	0	1	1	0	0	1	0	0	1	1	1	1	1	1	0
HOSHANGABAD	0	3	0	2	Immediately	9-12 times in 24 hours	6	True	True	True	0	0	True	6	YES	YES	0	4	1	1	1	1	0	0	0	0	1	1	1	1	1	0	1	1	0	1	0	1	1	1	1	0	1	1	1	1	1	1	0
HOSHANGABAD	YES	3	0	2	Immediately	On-demand- as often as the baby wants to feed	6	True	True	True	True	0	True	6	YES	YES	YES	2	1	1	1	1	1	0	1	0	1	1	1	1	0	1	1	0	1	1	1	0	1	1	0	1	1	1	1	1	1	1	1
HOSHANGABAD	YES	2	YES	2	Immediately	9-12 times in 24 hours	6	True	True	True	True	0	True	6	YES	YES	YES	2	1	1	1	1	1	0	1	0	1	1	1	1	1	1	1	1	0	1	1	1	1	0	1	1	0	0	1	1	1	1	1
HOSHANGABAD	YES	3	0	2	Immediately	9-12 times in 24 hours	6	True	0	True	True	True	True	6	YES	YES	YES	2	1	1	1	1	0	0	0	0	1	1	0	1	0	1	1	1	0	1	1	1	0	1	0	1	0	1	0	1	1	1	1
HOSHANGABAD	YES	2	0	2	Immediately	9-12 times in 24 hours	6	True	True	True	True	0	True	6	YES	0	0	3	1	1	1	1	1	1	1	0	1	1	1	1	0	1	1	1	0	1	0	1	1	0	0	0	0	1	1	1	1	1	0
HOSHANGABAD	YES	2	0	2	Immediately	On-demand- as often as the baby wants to feed	6	True	True	True	True	0	True	6	YES	0	0	5	1	1	1	1	1	0	0	0	1	1	1	1	1	1	1	0	1	1	0	1	0	1	0	1	1	1	1	1	1	1	1
HOSHANGABAD	YES	2	YES	2	Immediately	Other Specify	6	True	0	True	0	0	True	6	YES	YES	0	3	1	1	1	1	0	0	0	1	1	1	1	0	0	1	1	1	0	0	0	0	1	0	0	0	0	1	1	0	1	0	0
HOSHANGABAD	YES	2	0	2	Immediately	9-12 times in 24 hours	6	True	True	True	True	0	True	6	YES	YES	YES	2	1	1	1	1	1	1	1	0	1	1	0	1	0	1	1	1	1	1	0	1	1	1	0	1	1	0	1	1	1	1	0
HOSHANGABAD	YES	2	0	2	Immediately	9-12 times in 24 hours	6	True	True	True	0	True	True	6	YES	YES	0	4	1	1	1	1	0	0	0	0	1	1	1	1	1	0	1	1	1	1	1	0	1	1	1	0	0	0	1	1	1	1	0
HOSHANGABAD	YES	1	0	2	Immediately	9-12 times in 24 hours	6	True	True	True	True	0	True	6	YES	YES	YES	5	1	1	1	1	1	1	1	0	1	1	1	1	0	1	0	1	0	0	0	0	0	1	1	1	0	1	1	1	1	1	0
HOSHANGABAD	YES	3	0	2	Immediately	9-12 times in 24 hours	6	True	True	True	True	0	0	6	YES	YES	0	5	1	1	1	1	1	1	1	1	1	1	0	1	0	0	1	1	0	0	0	1	0	1	1	0	0	1	1	1	1	1	0
HOSHANGABAD	YES	1	0	2	Immediately	9-12 times in 24 hours	6	True	True	True	0	0	True	6	YES	0	0	2	1	1	1	1	1	1	1	0	1	1	1	1	0	1	1	1	0	1	1	0	0	1	1	0	0	1	1	1	1	1	0
HOSHANGABAD	YES	2	0	2	Immediately	9-12 times in 24 hours	6	True	True	True	0	0	True	6	YES	YES	YES	1	0	1	1	1	1	1	0	0	1	1	0	1	1	0	1	1	0	1	0	0	0	1	1	0	0	1	1	1	1	1	0
HOSHANGABAD	YES	2	0	2	Immediately	On-demand- as often as the baby wants to feed	6	True	True	True	0	0	True	6	YES	YES	YES	2	0	1	1	1	1	1	1	0	1	1	1	1	1	0	1	1	0	1	0	0	0	1	0	1	0	1	1	1	1	1	0
HOSHANGABAD	YES	1	YES	2	Immediately	On-demand- as often as the baby wants to feed	6	True	True	True	True	0	True	6	YES	YES	YES	2	1	1	1	1	1	1	1	0	1	1	1	1	1	1	1	1	0	1	1	1	0	1	1	1	0	0	1	1	1	1	0
HOSHANGABAD	YES	2	0	2	Immediately	On-demand- as often as the baby wants to feed	6	True	True	True	True	0	True	6	YES	YES	YES	4	1	1	1	1	1	0	1	0	1	1	1	1	0	0	1	1	0	1	1	1	1	0	0	1	0	1	1	1	1	1	0
HOSHANGABAD	0	0	0	3	Within first 24 hours	Other Specify	5	True	True	True	0	0	True	5	YES	0	0	5	1	1	1	0	0	0	0	0	1	1	0	1	0	0	1	1	1	0	0	0	1	1	0	0	0	0	0	0	0	0	0
HOSHANGABAD	YES	2	0	2	Immediately	9-12 times in 24 hours	6	True	True	True	True	True	True	6	YES	YES	YES	3	1	1	1	1	1	1	1	0	1	1	0	1	1	0	1	1	1	0	0	0	0	1	0	0	0	1	0	1	1	1	0
HOSHANGABAD	YES	2	0	2	Immediately	9-12 times in 24 hours	6	True	True	True	True	True	True	6	YES	YES	0	4	1	1	1	1	0	0	0	0	1	1	1	1	1	1	1	1	1	1	0	0	1	1	1	0	0	1	0	1	1	1	0
HOSHANGABAD	YES	2	0	2	Immediately	Other Specify	6	True	True	True	0	True	True	6	YES	YES	0	5	1	1	1	1	1	1	1	0	1	1	1	1	0	0	1	1	0	1	1	1	1	1	0	1	1	0	1	1	1	1	0
HOSHANGABAD	YES	2	0	2	Immediately	9-12 times in 24 hours	6	True	True	True	True	0	True	6	0	YES	0	3	1	1	1	1	1	0	1	0	1	1	0	1	0	1	1	1	1	1	1	0	1	0	1	1	0	1	1	1	1	1	1
HOSHANGABAD	YES	3	0	2	Immediately	9-12 times in 24 hours	6	True	True	True	True	0	True	6	YES	YES	YES	5	1	1	0	1	1	0	1	0	1	1	1	1	0	0	1	0	1	1	1	1	0	0	0	1	1	0	1	1	1	1	0
HOSHANGABAD	YES	1	0	2	Immediately	9-12 times in 24 hours	6	True	True	True	True	True	True	6	YES	YES	0	5	1	1	1	1	1	0	0	0	1	1	1	1	1	1	1	1	1	1	0	0	0	1	1	0	0	0	1	1	1	1	0
HOSHANGABAD	YES	3	0	2	Immediately	9-12 times in 24 hours	6	True	True	True	True	True	True	6	YES	YES	0	1	1	1	1	0	1	1	1	0	1	1	1	1	0	1	1	1	1	1	1	0	1	1	0	0	0	0	1	1	1	1	0
HOSHANGABAD	YES	3	0	2	Immediately	9-12 times in 24 hours	6	True	True	True	True	0	True	6	YES	YES	0	1	1	1	1	1	1	1	1	0	1	1	0	1	0	0	1	1	0	1	1	0	1	1	0	1	0	1	1	1	1	1	0
HOSHANGABAD	YES	2	0	2	Immediately	9-12 times in 24 hours	6	True	True	True	0	0	True	6	YES	YES	YES	5	1	1	1	0	1	1	1	0	1	0	0	1	1	0	1	1	1	1	1	0	1	1	0	0	1	1	1	1	1	1	0
HOSHANGABAD	YES	3	0	2	Immediately	9-12 times in 24 hours	6	True	True	True	0	0	True	6	0	0	0	4	1	1	1	1	1	1	1	0	1	1	1	1	0	1	1	1	1	1	0	1	1	1	0	1	1	1	1	1	1	0	0
HOSHANGABAD	YES	2	YES	2	Immediately	9-12 times in 24 hours	6	True	True	True	True	0	True	6	0	YES	YES	5	1	1	1	1	1	1	1	1	1	0	0	1	1	1	1	1	1	1	1	1	1	0	0	0	1	1	1	1	1	0	1
HOSHANGABAD	YES	1	0	2	Immediately	On-demand- as often as the baby wants to feed	6	True	True	True	True	True	True	6	YES	YES	0	2	0	1	1	1	1	0	1	0	1	0	0	1	0	0	1	1	0	0	0	1	1	1	0	0	0	1	0	1	1	1	0
HOSHANGABAD	YES	1	0	2	Immediately	9-12 times in 24 hours	6	True	True	True	0	0	True	6	YES	YES	YES	3	1	1	1	1	1	1	1	1	1	1	0	1	0	0	1	1	0	1	1	0	0	1	0	1	0	1	1	1	1	1	0
HOSHANGABAD	YES	2	0	2	Immediately	9-12 times in 24 hours	6	True	True	True	0	0	True	6	YES	YES	0	5	1	1	1	1	1	1	1	0	1	1	0	0	0	0	1	1	0	1	1	0	0	1	1	0	0	1	1	1	1	1	0
HOSHANGABAD	YES	1	0	2	Immediately	9-12 times in 24 hours	6	True	True	True	True	0	True	6	YES	YES	YES	2	1	1	1	1	1	0	1	0	1	1	1	1	0	0	1	1	0	1	0	0	1	1	0	1	0	1	1	1	1	0	1
HOSHANGABAD	YES	3	0	2	Immediately	9-12 times in 24 hours	6	True	0	True	0	True	True	6	YES	YES	0	4	1	1	1	1	1	1	1	0	1	1	1	1	0	1	1	1	1	1	1	0	1	1	0	1	1	1	1	1	1	1	0
HOSHANGABAD	YES	2	YES	2	Immediately	On-demand- as often as the baby wants to feed	6	True	True	True	True	0	True	6	YES	0	0	5	1	1	1	1	1	0	0	0	1	1	1	1	1	0	1	1	0	1	0	1	1	1	0	1	0	1	1	1	1	1	0
HOSHANGABAD	YES	1	0	2	Immediately	9-12 times in 24 hours	6	True	True	True	True	0	True	6	YES	YES	0	4	1	1	1	1	1	0	1	0	1	1	1	1	0	1	1	1	0	0	1	0	0	1	1	0	0	1	1	1	1	1	0
HOSHANGABAD	YES	2	0	2	Immediately	9-12 times in 24 hours	6	True	True	True	True	0	True	6	YES	YES	0	1	1	1	1	1	1	0	1	0	1	1	1	0	0	0	1	1	1	1	0	0	0	0	1	1	0	1	1	1	1	0	1
HOSHANGABAD	0	2	0	2	Immediately	On-demand- as often as the baby wants to feed	6	True	True	True	True	0	0	6	YES	YES	YES	2	0	1	1	1	0	1	1	0	1	1	1	0	0	0	1	1	1	1	0	1	1	1	1	0	1	1	1	1	1	1	0
HOSHANGABAD	0	3	0	2	Immediately	On-demand- as often as the baby wants to feed	6	True	0	True	True	True	True	7	YES	YES	YES	4	1	1	1	1	0	0	0	0	1	1	1	0	1	1	1	1	0	1	0	1	1	1	0	0	0	1	1	0	1	1	0
HOSHANGABAD	YES	5	0	2	Immediately	Other Specify	6	True	True	True	True	0	True	6	YES	YES	YES	5	0	1	1	1	0	0	0	0	1	0	1	1	0	0	0	1	1	0	0	0	0	1	0	1	1	1	1	1	1	1	0
HOSHANGABAD	YES	3	0	2	Immediately	Other Specify	6	True	True	True	0	0	0	6	YES	YES	0	3	1	1	1	1	1	1	1	0	1	1	1	0	0	1	1	1	1	1	0	1	1	1	1	0	0	1	1	1	1	1	0
HOSHANGABAD	YES	3	0	2	Immediately	On-demand- as often as the baby wants to feed	6	True	True	True	True	True	True	7	YES	0	0	3	1	1	1	1	1	1	0	0	1	1	1	1	0	1	1	1	0	1	1	0	1	0	0	1	0	1	1	0	1	1	0
HOSHANGABAD	YES	5	0	2	Immediately	9-12 times in 24 hours	6	True	True	True	True	0	True	6	YES	YES	YES	4	1	1	1	1	1	1	0	0	1	1	1	1	0	1	0	1	1	1	1	1	1	0	0	1	0	1	1	1	1	1	1
HOSHANGABAD	YES	3	0	2	Immediately	9-12 times in 24 hours	6	0	True	True	0	0	True	6	YES	YES	YES	2	1	1	1	1	0	1	1	0	1	1	0	1	0	1	0	1	0	1	1	1	1	1	0	1	0	0	1	1	1	1	0
HOSHANGABAD	YES	0	0	2	Immediately	9-12 times in 24 hours	6	True	True	True	True	0	True	6	YES	0	0	1	1	1	1	1	1	1	1	0	1	1	1	1	0	1	0	1	1	1	1	1	1	1	0	0	0	1	1	1	1	1	1
HOSHANGABAD	YES	4	0	2	Immediately	Other Specify	6	True	True	True	0	0	True	6	YES	YES	0	2	1	1	1	1	0	0	0	0	1	1	0	1	0	0	1	1	0	1	1	0	0	1	0	0	0	1	1	1	1	1	0
HOSHANGABAD	YES	4	0	2	Immediately	On-demand- as often as the baby wants to feed	6	True	True	True	True	0	True	6	YES	YES	YES	3	1	1	1	1	0	0	0	1	1	1	0	1	1	0	1	1	0	1	0	0	1	1	0	0	1	1	0	1	1	1	0
HOSHANGABAD	YES	2	0	2	Immediately	On-demand- as often as the baby wants to feed	6	True	True	True	True	0	True	6	YES	YES	YES	2	1	1	1	1	0	0	0	1	1	1	0	1	0	0	1	1	0	0	0	0	1	1	0	0	0	1	0	0	1	0	0
HOSHANGABAD	0	2	0	2	Immediately	9-12 times in 24 hours	6	True	0	True	0	True	True	6	YES	YES	YES	5	1	1	1	1	1	1	1	1	1	1	1	1	0	1	1	1	0	1	0	1	1	1	0	1	1	0	1	1	1	1	0
HOSHANGABAD	0	2	YES	2	Immediately	9-12 times in 24 hours	6	True	True	True	0	True	0	6	YES	YES	0	5	1	1	1	1	1	1	1	1	1	1	1	1	0	1	1	1	1	1	0	0	0	1	0	0	1	1	0	1	1	1	0
HOSHANGABAD	YES	3	0	2	Immediately	9-12 times in 24 hours	6	True	True	True	0	True	0	6	YES	YES	YES	2	1	1	1	1	1	1	1	1	1	1	1	1	0	1	1	1	1	1	0	1	0	0	0	1	1	1	0	1	1	1	0
HOSHANGABAD	YES	3	0	2	Immediately	9-12 times in 24 hours	6	True	True	True	True	True	True	6	YES	0	0	3	1	1	1	1	0	0	0	0	1	1	1	1	0	1	1	1	1	1	0	0	0	1	0	0	1	1	1	1	1	1	0
HOSHANGABAD	0	3	0	2	Immediately	9-12 times in 24 hours	6	True	0	True	True	True	True	6	YES	YES	YES	5	1	1	1	1	1	0	0	0	1	1	1	1	0	1	1	1	1	0	1	0	1	1	0	1	1	0	1	1	1	1	0
HOSHANGABAD	YES	3	YES	2	Immediately	9-12 times in 24 hours	6	True	True	True	True	True	True	6	YES	YES	YES	5	1	1	1	1	0	0	0	0	1	1	1	1	1	1	1	1	1	1	0	0	1	1	0	0	0	1	0	1	1	1	0
HOSHANGABAD	YES	4	0	2	Immediately	9-12 times in 24 hours	6	True	True	True	True	True	True	6	YES	YES	YES	3	1	1	1	1	1	1	1	0	1	1	1	1	1	1	1	1	1	1	0	0	0	1	1	0	0	0	0	1	1	1	0
HOSHANGABAD	YES	2	0	2	Immediately	9-12 times in 24 hours	6	True	True	True	0	0	0	6	YES	YES	0	3	1	1	1	0	1	1	1	0	1	1	0	0	1	0	1	1	1	0	1	1	1	1	1	0	0	1	1	1	1	0	0
HOSHANGABAD	YES	2	0	2	Immediately	9-12 times in 24 hours	6	True	0	True	True	0	True	6	0	0	0	4	1	1	1	1	1	0	0	0	1	1	0	1	0	0	1	1	1	1	0	0	0	1	1	0	0	1	1	1	1	1	0
HOSHANGABAD	YES	5	YES	2	Immediately	9-12 times in 24 hours	6	True	True	True	True	0	True	6	YES	YES	YES	4	1	1	1	1	0	0	0	0	1	1	1	1	0	1	1	1	0	1	0	1	0	0	1	0	0	1	1	1	1	1	0
HOSHANGABAD	YES	2	0	2	Immediately	9-12 times in 24 hours	6	True	True	True	0	True	True	6	YES	0	0	4	1	1	1	1	1	0	0	0	1	1	1	1	1	0	1	1	1	1	0	1	0	1	0	0	1	1	1	1	1	1	0
HOSHANGABAD	YES	3	0	2	Immediately	9-12 times in 24 hours	6	True	True	True	0	0	True	6	YES	YES	YES	2	0	1	1	1	1	1	1	0	1	1	0	1	1	0	1	1	0	1	1	1	0	1	1	1	0	1	1	1	1	1	0
HOSHANGABAD	YES	3	0	1	Immediately	9-12 times in 24 hours	6	True	True	True	0	0	True	6	YES	YES	0	5	1	1	1	0	0	0	0	1	1	1	0	0	1	0	1	1	0	0	0	0	0	1	1	0	0	1	0	1	1	1	0
HOSHANGABAD	0	2	0	2	Immediately	On-demand- as often as the baby wants to feed	6	True	0	True	0	0	True	6	YES	YES	YES	2	1	1	0	1	1	1	1	0	1	1	1	1	1	0	1	1	0	1	0	1	0	1	0	1	0	1	1	1	1	1	0
HOSHANGABAD	YES	4	0	2	Immediately	9-12 times in 24 hours	6	True	True	True	True	0	True	6	YES	YES	0	3	1	1	1	1	1	0	1	0	1	1	0	1	0	1	1	1	0	1	1	1	1	1	1	0	1	1	1	1	1	1	1
HOSHANGABAD	YES	3	0	2	Immediately	9-12 times in 24 hours	6	True	True	True	True	0	True	6	YES	YES	YES	3	1	1	1	0	1	1	1	0	1	1	1	1	0	1	1	1	0	1	1	1	0	0	0	1	1	0	1	1	1	1	0
HOSHANGABAD	YES	2	0	2	Immediately	9-12 times in 24 hours	6	True	True	True	True	0	True	6	YES	YES	0	2	1	1	1	0	1	1	0	0	1	1	0	1	1	0	1	1	0	1	0	1	1	1	0	0	0	0	1	1	1	1	0
HOSHANGABAD	YES	5	0	2	Immediately	9-12 times in 24 hours	6	True	True	True	0	0	True	6	YES	YES	0	2	1	1	1	1	0	1	1	0	1	1	0	1	0	1	0	1	1	1	1	0	1	1	1	1	0	0	1	1	1	1	0
HOSHANGABAD	YES	2	0	2	Immediately	9-12 times in 24 hours	6	True	0	True	0	True	0	6	YES	YES	0	3	1	1	1	1	1	1	0	1	1	1	0	1	0	0	1	1	1	1	0	1	1	1	0	1	1	1	0	1	0	1	1
HOSHANGABAD	YES	1	0	2	Immediately	On-demand- as often as the baby wants to feed	6	True	True	True	True	0	True	6	YES	YES	0	4	1	1	1	1	1	1	1	0	1	1	1	1	1	1	1	1	0	1	1	1	1	1	0	1	0	1	1	1	1	1	1
HOSHANGABAD	YES	4	0	2	Immediately	9-12 times in 24 hours	6	True	True	True	True	True	True	6	YES	YES	0	3	1	1	1	0	1	0	0	0	1	1	1	1	0	1	1	1	1	1	0	0	1	1	0	0	1	1	1	1	1	1	0
HOSHANGABAD	YES	2	YES	2	Immediately	9-12 times in 24 hours	6	True	True	True	True	True	True	6	YES	YES	YES	3	0	1	1	1	1	1	1	0	1	1	1	1	0	1	1	1	1	1	0	0	1	1	0	1	0	1	1	1	1	1	1
HOSHANGABAD	YES	2	0	2	Immediately	9-12 times in 24 hours	6	True	True	True	True	0	True	6	YES	0	0	4	1	1	1	0	0	1	1	0	1	1	1	1	0	1	1	1	1	1	0	1	1	1	0	0	1	1	1	1	1	1	0
HOSHANGABAD	YES	3	0	2	Immediately	9-12 times in 24 hours	6	True	True	True	True	0	True	6	YES	YES	YES	2	1	1	1	1	1	0	1	1	1	1	0	1	1	0	1	1	0	0	0	0	1	0	1	0	0	0	1	1	1	1	1
HOSHANGABAD	YES	3	0	2	Immediately	9-12 times in 24 hours	6	True	True	True	0	True	True	6	YES	YES	0	5	1	1	1	1	0	0	0	0	1	1	1	1	1	0	1	1	1	1	1	0	1	1	0	0	0	1	0	1	1	1	0
HOSHANGABAD	0	3	0	2	Immediately	9-12 times in 24 hours	6	True	True	True	0	True	True	6	YES	0	0	5	1	1	1	1	0	0	0	0	1	1	1	1	1	0	1	1	1	1	1	0	1	1	0	1	0	1	0	1	1	1	1
HOSHANGABAD	YES	0	YES	2	Immediately	Other Specify	6	True	True	True	0	True	True	6	YES	YES	YES	4	0	1	1	1	1	1	1	0	1	1	1	1	0	0	1	1	0	0	0	0	1	1	0	0	0	0	1	1	1	1	0
HOSHANGABAD	YES	3	0	2	Immediately	9-12 times in 24 hours	6	True	True	True	True	True	True	6	YES	YES	0	3	1	1	1	1	1	0	1	0	1	1	1	1	0	1	1	1	1	1	1	1	1	1	1	1	1	1	1	1	1	1	1
HOSHANGABAD	YES	2	0	2	Immediately	9-12 times in 24 hours	6	True	True	True	0	True	True	6	YES	YES	YES	5	1	1	1	1	1	0	1	0	1	1	1	1	1	1	1	1	0	1	0	0	1	1	0	0	1	1	1	1	1	1	0
HOSHANGABAD	YES	2	0	2	Immediately	9-12 times in 24 hours	6	True	0	True	True	0	True	6	YES	YES	0	5	1	1	1	1	1	0	0	0	1	1	0	0	0	1	1	1	0	1	1	0	1	1	0	0	0	0	1	0	0	1	0
HOSHANGABAD	0	2	0	2	Immediately	9-12 times in 24 hours	6	True	True	True	0	True	True	6	YES	YES	YES	5	1	1	1	1	1	0	1	1	1	1	1	1	0	0	0	1	0	1	1	0	1	1	0	0	1	0	1	1	1	1	0
HOSHANGABAD	YES	2	0	2	Immediately	9-12 times in 24 hours	6	True	True	True	0	True	True	6	YES	0	YES	2	1	1	1	1	1	1	1	0	1	1	0	1	1	1	1	1	0	1	1	0	1	1	0	0	1	1	1	1	1	1	0
HOSHANGABAD	0	1	0	2	Immediately	Other Specify	6	True	True	True	0	True	True	6	YES	YES	0	3	1	1	1	1	1	1	1	0	1	1	0	1	1	0	1	1	0	1	0	0	1	1	0	0	1	0	1	1	1	1	0
HOSHANGABAD	YES	3	0	2	Immediately	Other Specify	6	True	0	True	True	True	True	6	YES	YES	YES	5	1	1	0	0	1	1	1	0	1	1	0	1	0	0	1	1	1	1	0	0	0	1	0	0	0	1	1	1	1	1	0
HOSHANGABAD	YES	3	0	2	Immediately	Don?t know	6	True	True	True	True	0	0	6	YES	YES	0	3	1	1	0	1	1	0	0	1	1	1	0	0	1	0	1	1	0	0	0	0	0	1	1	0	0	0	1	1	1	1	0
HOSHANGABAD	YES	2	0	2	Immediately	On-demand- as often as the baby wants to feed	6	True	True	True	True	0	True	6	YES	YES	YES	2	1	1	0	1	0	1	1	0	1	1	0	1	0	0	1	1	1	0	0	0	0	1	1	0	0	0	0	1	1	1	0
HOSHANGABAD	0	5	0	2	Immediately	9-12 times in 24 hours	6	True	0	True	0	True	0	6	YES	0	YES	1	1	1	1	1	1	0	1	0	1	1	1	1	0	1	1	1	1	0	1	1	1	1	0	0	0	1	1	1	1	1	0
HOSHANGABAD	YES	2	0	3	Immediately	9-12 times in 24 hours	6	True	True	True	0	True	0	6	YES	YES	0	3	1	1	1	1	1	1	0	0	1	1	1	1	0	1	1	1	1	0	0	1	0	1	1	1	0	0	1	1	1	1	0
HOSHANGABAD	0	3	0	2	Immediately	9-12 times in 24 hours	6	True	True	True	0	True	True	6	YES	YES	YES	2	1	1	1	1	0	0	0	0	1	1	1	1	0	1	1	1	1	1	0	0	1	1	0	0	1	0	0	1	1	1	0
HOSHANGABAD	YES	3	0	2	Immediately	9-12 times in 24 hours	6	True	True	True	True	0	True	6	YES	YES	YES	1	1	1	1	1	1	0	0	0	1	1	1	1	0	1	1	1	1	1	0	0	1	1	0	0	0	1	1	1	1	1	0
HOSHANGABAD	YES	6	0	2	Immediately	9-12 times in 24 hours	6	True	True	True	0	True	True	6	YES	YES	0	3	1	1	1	0	1	0	0	0	1	1	0	1	1	0	1	1	0	1	0	0	1	1	1	1	0	1	1	1	1	1	0
HOSHANGABAD	YES	3	0	2	Immediately	9-12 times in 24 hours	6	True	True	True	0	0	True	6	YES	YES	YES	2	1	1	1	1	0	1	1	0	1	1	0	1	0	1	1	1	0	1	1	0	1	0	0	0	0	1	1	1	1	1	0
HOSHANGABAD	YES	2	0	2	Immediately	9-12 times in 24 hours	6	True	True	True	0	0	True	6	YES	YES	0	3	0	1	1	0	1	0	0	1	1	1	0	1	0	0	1	1	0	1	1	0	0	0	0	1	0	1	1	1	1	1	0
HOSHANGABAD	YES	3	0	2	Immediately	9-12 times in 24 hours	6	True	True	True	0	0	True	6	YES	YES	YES	3	1	1	1	1	1	1	1	0	1	1	0	1	0	1	1	1	0	1	0	1	1	0	0	1	0	1	1	1	1	0	0
HOSHANGABAD	YES	2	0	2	Immediately	9-12 times in 24 hours	6	True	True	True	True	True	True	6	YES	0	0	4	1	1	1	1	1	0	0	0	1	1	0	1	0	0	1	1	1	1	0	1	1	1	1	0	1	1	0	1	1	1	1
HOSHANGABAD	YES	2	0	2	Immediately	9-12 times in 24 hours	6	True	True	True	0	0	True	6	YES	YES	YES	5	1	1	1	1	1	1	1	0	1	1	0	0	0	0	1	1	0	1	1	0	0	1	0	0	0	1	0	1	1	1	0
HOSHANGABAD	YES	0	0	2	Immediately	9-12 times in 24 hours	6	True	True	True	0	0	True	6	YES	YES	YES	5	1	1	1	1	1	1	1	0	1	1	0	1	0	0	1	1	1	1	0	0	1	1	1	1	1	0	1	1	1	1	0
HOSHANGABAD	YES	2	0	2	Immediately	9-12 times in 24 hours	6	True	True	True	0	0	0	6	YES	YES	YES	4	1	1	1	1	0	0	0	0	1	1	1	0	0	0	1	1	0	1	1	0	0	1	1	0	0	0	1	1	1	1	0
HOSHANGABAD	YES	2	0	2	Immediately	9-12 times in 24 hours	6	True	True	True	0	0	0	6	YES	YES	0	4	1	1	1	1	1	1	1	0	1	1	1	1	0	1	1	1	0	1	1	0	1	1	0	0	1	1	0	1	1	1	0
HOSHANGABAD	YES	4	0	2	Immediately	9-12 times in 24 hours	6	True	True	True	True	True	True	6	YES	YES	YES	3	1	1	1	1	1	0	1	0	1	1	0	1	0	0	1	0	1	1	0	1	0	1	0	0	1	1	1	0	1	1	0
REWA	YES	5	0	2	Immediately	9-12 times in 24 hours	6	True	True	True	0	0	True	6	YES	YES	0	5	1	1	1	1	0	0	0	1	1	1	0	1	1	1	1	1	0	0	0	0	0	1	0	0	0	1	1	1	1	1	0
REWA	YES	4	0	2	Immediately	On-demand- as often as the baby wants to feed	6	True	True	True	True	True	True	6	YES	0	0	3	1	1	1	1	0	0	0	0	1	1	1	1	1	1	1	1	0	1	1	0	1	1	1	0	0	1	1	1	1	1	0
REWA	YES	5	YES	2	Immediately	9-12 times in 24 hours	6	True	True	True	True	0	True	6	YES	0	0	1	1	1	1	1	1	0	0	0	1	1	1	1	0	1	0	1	1	1	1	0	1	1	1	0	1	0	0	0	1	1	0
REWA	YES	2	0	3	Immediately	9-12 times in 24 hours	6	True	0	True	0	0	True	6	YES	0	0	2	1	1	0	1	0	0	0	0	1	1	1	1	0	0	1	1	0	0	0	0	0	1	0	0	0	0	0	0	1	1	0
REWA	YES	4	0	2	Within first 24 hours	9-12 times in 24 hours	3	True	0	True	0	0	True	6	0	0	0	2	1	1	0	0	0	0	0	0	1	0	1	1	0	0	0	0	0	1	1	0	1	0	0	0	0	1	0	1	0	0	0
REWA	YES	3	0	2	Immediately	9-12 times in 24 hours	6	True	True	True	True	0	True	6	YES	YES	YES	4	0	1	0	1	1	1	1	0	1	1	0	1	0	0	0	1	0	0	0	0	0	1	1	0	0	1	1	0	1	0	0
REWA	0	2	0	2	Immediately	9-12 times in 24 hours	6	True	True	True	0	0	True	6	YES	YES	YES	2	1	1	1	1	1	0	1	0	1	1	1	1	0	1	0	1	1	1	1	1	1	1	1	0	0	1	1	1	1	1	0
REWA	0	2	0	2	Immediately	9-12 times in 24 hours	6	True	0	True	0	0	True	6	YES	YES	0	4	1	1	0	1	1	0	1	0	1	1	1	0	0	0	1	1	0	0	0	0	0	1	1	0	0	1	1	1	1	1	0
REWA	YES	4	0	2	Immediately	9-12 times in 24 hours	6	True	0	True	True	0	True	6	YES	0	0	1	1	1	0	1	1	1	0	0	1	1	0	1	1	0	0	1	0	0	0	1	0	1	0	0	0	0	1	1	1	1	0
REWA	YES	3	0	2	Immediately	9-12 times in 24 hours	6	True	True	True	0	True	True	6	YES	0	0	5	1	1	0	1	0	0	0	0	1	0	1	1	0	0	1	1	0	0	0	1	0	1	0	1	0	0	1	1	1	1	0
REWA	YES	5	YES	2	Immediately	9-12 times in 24 hours	6	True	0	True	True	True	True	6	YES	0	0	1	1	1	1	1	1	1	0	0	1	1	0	0	0	1	1	1	0	1	1	0	1	0	1	1	0	0	0	1	1	0	0
REWA	0	3	0	2	Immediately	On-demand- as often as the baby wants to feed	6	True	True	True	0	0	0	6	YES	0	0	2	1	1	0	1	1	1	1	0	1	1	0	1	0	1	1	1	0	0	0	1	0	1	0	0	0	1	0	1	1	1	0
REWA	YES	2	0	2	Immediately	9-12 times in 24 hours	6	True	0	True	True	0	0	6	YES	0	0	4	1	1	1	1	1	0	0	0	1	1	0	0	1	1	1	1	0	1	1	1	1	1	1	0	0	0	0	1	1	0	0
REWA	YES	6	0	2	Immediately	9-12 times in 24 hours	6	True	True	True	True	0	True	6	YES	0	0	3	1	1	1	1	1	1	1	0	1	1	1	0	0	1	1	0	0	1	1	1	0	0	0	0	0	0	0	1	1	0	0
REWA	YES	4	0	2	Immediately	9-12 times in 24 hours	6	True	True	True	0	0	True	6	0	0	0	1	1	1	1	1	1	1	0	0	1	1	0	1	1	1	1	1	0	1	1	0	1	1	1	1	0	0	0	1	1	1	0
REWA	YES	2	0	2	Immediately	9-12 times in 24 hours	6	True	True	True	True	0	True	6	YES	YES	0	4	1	1	0	1	1	1	1	0	1	1	0	1	1	0	1	1	0	0	0	1	1	1	1	0	0	0	0	1	1	1	0
REWA	YES	3	0	2	Immediately	Other Specify	6	True	True	True	0	0	True	6	YES	YES	0	5	1	1	1	0	0	0	0	1	1	1	0	1	0	1	1	1	0	1	1	0	1	1	0	0	0	1	0	0	1	1	0
REWA	0	3	0	2	Immediately	9-12 times in 24 hours	6	True	True	True	True	True	True	6	YES	0	0	2	1	1	1	1	0	0	0	0	1	1	1	1	0	0	1	1	1	1	1	1	1	1	0	1	0	0	1	1	1	0	0
REWA	YES	2	0	2	Immediately	Other Specify	6	True	True	True	0	True	0	6	YES	YES	0	4	1	1	1	1	1	0	0	0	1	0	1	1	0	0	1	1	0	1	1	0	0	1	1	0	0	1	1	1	1	0	0
REWA	YES	3	0	2	Immediately	9-12 times in 24 hours	6	True	True	True	True	True	True	6	YES	YES	0	2	1	1	1	1	1	0	0	0	1	1	1	0	0	0	1	1	0	1	0	0	0	1	0	1	0	1	1	1	1	1	0
REWA	0	3	0	2	Immediately	9-12 times in 24 hours	6	True	True	True	0	0	True	6	YES	0	0	2	1	1	1	1	0	0	0	0	1	0	0	0	0	0	1	1	0	1	0	0	0	1	0	1	0	1	1	1	1	0	0
REWA	YES	2	0	2	Immediately	9-12 times in 24 hours	6	True	True	True	True	True	True	6	YES	YES	YES	1	1	1	1	1	1	0	0	0	1	1	0	1	1	1	0	1	0	1	0	0	0	1	0	1	0	1	1	1	1	0	0
REWA	YES	5	0	2	Immediately	9-12 times in 24 hours	6	True	True	True	0	True	True	6	YES	YES	0	2	1	1	1	1	1	1	1	1	1	1	1	1	0	1	1	1	0	0	1	1	0	1	1	0	0	1	0	1	1	1	0
REWA	0	3	0	2	Immediately	9-12 times in 24 hours	6	True	True	True	0	0	True	6	YES	0	0	1	1	1	1	1	1	1	1	0	1	1	1	1	1	1	1	1	0	1	0	1	1	1	1	0	0	1	1	1	1	1	0
REWA	YES	4	0	2	Immediately	9-12 times in 24 hours	6	True	True	True	True	0	True	6	YES	0	0	1	1	1	0	0	1	1	1	0	1	1	0	1	0	1	1	1	0	1	0	1	0	1	0	0	0	1	1	1	1	1	0
REWA	YES	1	0	2	Immediately	9-12 times in 24 hours	6	True	True	True	0	True	True	6	YES	0	0	4	1	1	1	1	1	1	1	0	1	1	1	1	1	0	1	1	0	1	1	1	0	1	1	0	0	0	1	1	1	1	0
REWA	YES	3	0	2	Immediately	9-12 times in 24 hours	6	True	True	True	True	0	True	6	YES	YES	YES	3	1	1	1	1	1	1	0	0	1	1	0	0	1	0	1	1	0	1	1	1	1	1	1	0	0	0	1	0	1	1	0
REWA	YES	3	0	2	Immediately	9-12 times in 24 hours	6	True	0	True	True	0	0	6	YES	YES	0	4	1	1	1	1	0	0	0	0	1	0	0	1	0	1	1	1	0	1	1	0	0	1	0	1	0	1	1	1	1	1	1
REWA	YES	2	0	2	Immediately	9-12 times in 24 hours	6	True	True	True	True	0	True	6	YES	YES	0	4	1	1	1	1	0	0	0	0	1	1	0	0	0	0	1	1	0	1	1	0	1	1	0	0	1	1	1	1	1	1	0
REWA	YES	3	0	2	Within first 24 hours	9-12 times in 24 hours	6	True	True	True	0	0	True	6	YES	YES	YES	5	1	1	1	1	1	0	1	0	1	1	0	1	0	1	1	1	0	0	1	1	1	1	0	0	0	1	1	1	0	0	0
REWA	0	5	0	2	Immediately	9-12 times in 24 hours	6	True	True	True	0	0	True	6	YES	YES	YES	5	1	1	1	1	1	0	1	0	1	1	1	0	0	1	1	0	0	1	1	0	0	1	1	0	0	1	0	1	1	1	0
REWA	YES	3	0	2	Immediately	9-12 times in 24 hours	6	True	True	True	True	0	True	6	0	YES	0	5	1	1	1	0	0	0	0	1	1	0	0	1	0	0	1	0	0	1	1	0	1	1	0	0	0	0	1	0	1	0	0
REWA	YES	3	0	2	Immediately	9-12 times in 24 hours	6	True	0	True	0	0	0	6	0	0	0	2	1	1	0	1	0	0	0	0	1	0	0	0	0	0	0	1	0	0	1	0	0	1	0	0	0	1	1	1	1	0	0
REWA	YES	2	0	2	Immediately	9-12 times in 24 hours	6	True	True	True	True	True	True	6	YES	0	0	4	0	1	1	1	0	1	1	0	1	0	0	0	0	0	0	1	0	0	0	0	0	1	1	1	0	0	0	0	1	0	0
REWA	YES	2	0	2	Immediately	9-12 times in 24 hours	6	True	True	True	0	0	True	6	YES	YES	0	1	1	1	0	1	1	1	1	0	1	1	0	1	1	1	1	1	0	1	1	0	1	1	1	0	0	1	1	1	1	1	1
REWA	YES	4	0	2	Immediately	9-12 times in 24 hours	6	0	0	True	0	0	True	6	YES	YES	0	2	1	1	1	1	1	0	0	0	1	1	1	1	0	0	1	1	0	1	0	0	0	1	1	1	0	1	0	0	1	0	0
REWA	YES	5	0	2	Immediately	Other Specify	6	True	True	True	True	0	True	6	YES	YES	0	1	1	1	1	0	1	0	1	0	1	0	0	0	1	0	1	1	0	0	0	1	0	1	1	1	0	1	0	1	1	0	0
REWA	YES	3	0	2	Immediately	Other Specify	6	True	True	True	0	0	True	6	YES	YES	YES	4	1	1	1	1	1	0	0	0	1	0	1	0	1	1	0	1	1	0	0	1	1	1	1	1	1	0	0	1	1	1	0
REWA	YES	3	0	2	Immediately	9-12 times in 24 hours	6	True	True	True	True	0	True	6	YES	YES	YES	1	1	1	1	1	0	0	0	0	1	1	0	1	1	0	0	1	0	1	0	1	0	1	0	0	0	1	0	1	1	1	0
REWA	0	4	0	2	Immediately	On-demand- as often as the baby wants to feed	6	True	True	True	0	0	True	6	YES	0	0	1	1	1	1	1	1	1	1	0	1	1	1	1	1	0	1	1	0	0	0	0	1	1	0	1	1	1	0	0	1	1	0
REWA	YES	4	0	2	Immediately	9-12 times in 24 hours	6	True	True	True	True	0	True	6	YES	YES	0	2	1	1	1	1	1	1	1	0	1	1	0	1	0	1	1	1	0	1	1	0	0	0	0	1	0	1	1	1	1	0	0
REWA	YES	4	0	2	Immediately	On-demand- as often as the baby wants to feed	6	True	True	True	0	0	True	6	YES	YES	0	1	1	1	1	1	1	1	1	0	1	1	0	1	0	0	1	1	0	1	0	1	0	1	1	1	0	1	0	0	1	1	0
REWA	0	1	0	2	Immediately	Other Specify	6	True	True	True	0	0	True	6	YES	YES	YES	1	1	1	1	1	1	0	0	0	1	1	1	1	0	0	1	1	0	0	1	1	1	1	0	0	0	1	0	1	1	1	0
REWA	YES	4	0	2	Immediately	9-12 times in 24 hours	6	True	0	True	0	0	True	6	YES	YES	0	4	1	1	1	1	1	1	1	0	1	1	0	1	1	1	0	1	0	0	1	1	0	1	1	1	0	1	0	1	1	1	0
REWA	YES	3	0	2	Immediately	9-12 times in 24 hours	6	True	0	True	0	0	True	6	YES	YES	0	1	1	1	1	1	0	0	0	0	1	0	0	1	0	0	1	1	0	0	1	0	0	1	0	0	0	1	0	0	1	1	0
REWA	YES	4	0	2	Immediately	9-12 times in 24 hours	6	True	0	True	0	0	True	6	YES	YES	YES	5	1	1	1	1	0	0	1	0	1	0	0	1	0	0	1	1	1	1	1	0	0	1	1	1	0	1	1	1	1	1	0
REWA	0	3	0	2	Immediately	9-12 times in 24 hours	6	True	True	True	0	0	True	6	YES	YES	0	1	1	1	1	1	0	1	1	0	1	1	0	1	0	0	1	1	0	1	1	0	1	0	0	0	0	0	1	1	1	1	0
REWA	YES	3	0	3	Immediately	9-12 times in 24 hours	6	True	True	True	0	0	0	6	0	YES	0	1	1	1	1	1	1	0	1	0	1	1	0	1	0	0	1	1	0	0	0	1	1	1	0	0	0	1	1	1	1	1	0
REWA	YES	2	0	2	Immediately	9-12 times in 24 hours	6	True	True	True	True	0	True	6	YES	0	0	3	1	1	1	1	1	1	1	1	1	1	1	0	0	0	1	1	0	0	1	1	0	0	1	1	0	0	1	1	1	1	0
REWA	YES	2	0	2	Immediately	9-12 times in 24 hours	6	True	True	True	0	True	True	6	YES	YES	0	5	1	1	1	1	0	0	0	0	1	1	1	1	0	0	1	1	0	1	0	1	1	1	1	0	0	1	1	1	1	1	0
REWA	YES	3	0	2	Immediately	Other Specify	6	True	True	True	True	0	True	6	YES	YES	YES	3	1	1	1	1	1	0	1	0	1	0	1	0	1	0	1	1	0	0	0	1	0	1	0	1	1	1	0	1	1	1	0
REWA	YES	4	YES	2	Immediately	9-12 times in 24 hours	6	True	True	True	0	0	True	6	YES	YES	0	3	1	1	1	1	0	0	0	0	1	1	1	1	1	1	0	1	0	1	0	0	1	1	1	0	0	1	1	1	1	1	0
REWA	YES	2	0	2	Immediately	9-12 times in 24 hours	6	True	0	True	0	0	True	6	YES	YES	0	5	0	1	0	1	0	0	0	0	1	0	1	0	0	0	1	0	0	0	0	0	0	1	0	0	0	0	0	0	1	1	0
REWA	YES	3	0	2	Immediately	9-12 times in 24 hours	6	True	True	True	True	0	True	6	YES	YES	0	1	1	1	1	1	0	0	0	1	1	1	0	1	1	1	1	1	0	1	1	0	1	1	1	0	0	1	1	1	1	1	0
REWA	YES	3	0	2	Within first 24 hours	9-12 times in 24 hours	6	True	True	True	0	0	True	6	YES	YES	0	1	0	1	0	0	0	0	0	1	1	0	0	1	0	0	1	1	0	1	1	0	0	1	0	0	0	1	1	0	0	0	0
REWA	0	2	0	2	Immediately	9-12 times in 24 hours	6	True	0	True	0	0	True	6	0	0	0	1	1	1	1	0	1	0	0	0	1	1	1	1	0	0	1	1	0	0	0	1	0	1	1	0	0	1	1	0	1	1	0
REWA	YES	2	0	2	Immediately	9-12 times in 24 hours	6	True	True	True	0	0	True	6	YES	0	0	5	1	1	0	0	1	0	1	0	1	1	0	1	1	0	0	1	0	0	0	1	1	1	0	0	0	1	1	1	1	1	0
REWA	YES	3	0	2	Immediately	9-12 times in 24 hours	6	True	True	True	0	0	True	6	YES	YES	0	5	1	1	1	1	0	1	1	0	1	1	0	1	0	0	1	1	0	0	0	1	0	1	1	0	0	1	0	0	1	1	0
REWA	YES	4	0	2	Immediately	9-12 times in 24 hours	6	True	True	True	0	0	True	6	YES	0	0	5	1	1	1	1	1	0	1	0	1	1	0	1	0	0	1	1	0	1	1	0	0	1	1	0	0	1	0	1	1	1	0
REWA	YES	4	0	2	Immediately	9-12 times in 24 hours	6	True	0	True	0	0	0	6	YES	0	0	3	1	1	1	1	1	1	1	0	1	1	1	1	0	1	0	1	0	1	1	1	0	0	0	0	0	1	1	1	1	0	0
REWA	YES	3	0	2	Immediately	Other Specify	6	True	True	True	True	0	True	6	YES	YES	0	5	1	1	1	1	1	0	0	0	1	0	0	1	0	1	1	1	1	1	1	0	0	1	0	1	0	1	0	0	1	1	0
REWA	YES	3	0	2	Immediately	9-12 times in 24 hours	6	True	True	True	0	True	True	6	YES	0	0	2	1	1	1	1	1	1	1	0	1	1	1	1	0	0	1	1	0	1	1	1	1	0	0	1	1	0	1	1	1	1	0
REWA	YES	2	0	2	Immediately	9-12 times in 24 hours	6	True	0	True	0	0	True	6	YES	YES	0	3	0	1	1	1	0	0	0	0	1	1	0	0	0	0	1	1	0	1	1	0	1	1	0	0	0	0	0	1	1	0	0
REWA	0	3	0	2	Immediately	9-12 times in 24 hours	6	True	True	True	0	0	True	6	YES	YES	0	5	1	1	1	1	1	0	0	0	1	1	0	1	0	0	0	1	0	1	1	0	0	1	0	0	0	1	0	1	1	0	0
REWA	YES	3	0	2	Immediately	9-12 times in 24 hours	6	True	True	True	0	0	True	6	YES	0	0	2	1	1	1	1	0	0	0	1	1	0	0	1	1	0	1	1	0	1	1	1	1	0	0	1	1	0	1	1	1	1	0
REWA	YES	1	0	2	Immediately	9-12 times in 24 hours	6	True	True	True	True	0	True	6	YES	YES	0	3	1	1	1	1	1	0	1	0	1	1	1	0	1	0	1	1	0	0	0	0	1	1	1	0	0	1	0	0	1	1	0
REWA	0	3	0	2	Immediately	9-12 times in 24 hours	6	True	0	True	True	0	True	6	YES	0	0	4	1	1	1	1	1	0	0	1	1	1	0	1	1	0	1	1	0	0	0	0	1	1	0	1	0	1	1	1	1	1	0
REWA	YES	3	0	2	Immediately	9-12 times in 24 hours	6	True	True	True	0	0	True	6	YES	YES	YES	3	1	1	1	1	1	0	0	0	1	1	0	1	1	0	1	1	0	0	0	1	0	1	1	0	0	1	1	1	1	1	0
REWA	0	3	0	2	Immediately	9-12 times in 24 hours	6	True	True	True	True	True	True	6	YES	YES	0	2	1	1	1	1	1	0	0	0	1	1	1	0	0	1	1	1	0	0	1	1	0	1	0	1	0	0	1	1	0	1	0
REWA	0	3	0	2	Immediately	On-demand- as often as the baby wants to feed	6	True	True	True	True	0	True	6	YES	YES	0	1	1	1	1	1	1	0	0	0	1	1	0	0	1	1	1	1	0	0	1	1	1	1	0	0	0	0	0	1	1	1	1
REWA	YES	2	0	2	Immediately	9-12 times in 24 hours	6	True	True	True	0	0	True	6	YES	YES	YES	4	1	1	1	1	1	0	0	0	1	1	0	1	0	0	1	1	0	1	1	0	0	1	1	0	0	1	1	1	1	1	0
REWA	0	1	0	3	Immediately	9-12 times in 24 hours	6	True	True	True	0	0	True	6	YES	YES	YES	3	1	1	1	1	1	0	0	0	1	1	1	1	0	1	1	1	0	0	0	1	1	1	1	0	0	1	1	1	1	1	0
REWA	YES	5	0	2	Immediately	9-12 times in 24 hours	6	True	True	True	0	0	True	6	YES	0	0	2	1	1	1	1	1	1	1	0	1	1	1	1	0	1	1	1	0	0	0	1	1	1	1	0	0	1	0	1	1	1	1
REWA	0	2	0	2	Immediately	Other Specify	6	True	True	True	0	0	True	6	YES	YES	0	2	1	1	1	1	0	0	0	0	1	0	0	0	0	0	1	1	0	1	1	0	0	1	1	0	0	1	0	1	1	0	0
REWA	YES	3	0	2	Immediately	9-12 times in 24 hours	6	True	0	True	0	0	True	6	YES	0	0	1	0	1	1	1	0	0	0	0	1	0	0	0	1	0	0	0	0	0	0	0	0	1	1	1	0	0	0	0	1	1	0
REWA	YES	4	0	2	Immediately	9-12 times in 24 hours	6	True	0	True	0	0	True	6	0	0	0	1	1	1	1	0	1	0	1	0	1	0	1	1	0	0	1	1	0	1	1	0	0	1	1	1	0	0	1	1	1	1	0
REWA	YES	4	0	2	Immediately	9-12 times in 24 hours	6	True	True	True	0	0	True	6	YES	0	YES	2	1	1	1	0	1	1	1	0	1	1	0	1	0	1	1	1	0	1	0	0	0	1	1	0	0	1	1	1	1	1	1
REWA	YES	3	0	2	Immediately	9-12 times in 24 hours	6	True	True	True	True	True	True	6	YES	0	0	1	1	1	1	1	0	0	0	0	1	1	1	1	1	0	1	1	0	1	1	0	1	1	1	0	0	1	0	1	1	1	0
REWA	YES	4	0	2	Immediately	On-demand- as often as the baby wants to feed	6	True	0	True	0	0	True	6	YES	YES	YES	4	0	1	1	1	1	0	1	0	1	1	0	1	0	1	1	0	0	1	1	0	1	1	0	0	0	1	0	1	1	1	0
REWA	0	4	0	2	Immediately	Other Specify	6	True	True	True	True	0	True	6	YES	0	0	4	1	1	1	1	0	1	0	0	1	1	0	1	0	0	1	1	1	0	1	1	0	1	1	1	1	0	1	1	1	1	0
REWA	YES	2	0	2	Immediately	9-12 times in 24 hours	6	True	True	True	0	True	0	6	YES	0	0	5	1	1	1	1	0	0	0	0	1	1	1	1	1	1	1	1	0	1	1	1	1	1	1	0	1	1	0	1	1	1	1
REWA	0	4	0	2	Within first 24 hours	9-12 times in 24 hours	6	True	True	True	0	0	True	6	YES	YES	YES	5	1	1	1	1	1	0	1	0	1	1	0	0	0	0	1	0	0	1	0	0	0	1	0	1	0	0	1	1	0	0	0
REWA	0	3	0	2	Immediately	9-12 times in 24 hours	6	True	True	True	0	0	0	6	YES	0	0	5	1	1	1	1	1	0	1	0	1	0	0	0	0	0	1	1	0	1	0	0	0	1	1	0	0	0	0	1	1	1	0
REWA	YES	3	0	2	Immediately	9-12 times in 24 hours	6	True	True	True	0	0	True	6	YES	0	0	4	1	1	1	1	1	1	1	0	1	1	0	1	1	0	0	1	0	1	0	1	0	1	0	1	0	1	0	1	1	1	0
REWA	YES	3	0	2	Immediately	9-12 times in 24 hours	6	True	True	True	0	0	True	6	YES	YES	YES	5	1	1	1	1	1	0	0	0	1	1	0	1	0	1	1	1	0	0	0	0	0	1	1	0	0	1	1	0	1	0	0
REWA	YES	3	0	2	Immediately	9-12 times in 24 hours	6	True	True	True	0	0	True	6	YES	YES	0	4	0	1	1	1	0	0	0	1	1	1	0	0	0	0	1	1	0	1	1	1	1	1	0	0	0	0	0	1	1	1	0
REWA	YES	1	0	3	Immediately	9-12 times in 24 hours	6	True	0	True	0	0	True	6	YES	YES	0	1	1	1	1	0	1	0	1	0	1	1	1	0	0	0	1	1	0	0	0	0	0	1	1	0	0	0	0	1	1	0	0
REWA	YES	2	0	2	Immediately	Other Specify	6	True	True	True	0	True	True	6	YES	0	0	3	1	1	1	1	0	0	0	0	1	1	1	0	0	0	1	1	0	1	0	0	0	1	1	0	0	1	1	0	1	1	0
REWA	YES	2	0	2	Immediately	9-12 times in 24 hours	6	True	0	True	True	True	True	6	YES	YES	0	3	1	1	1	1	1	0	0	0	1	1	0	1	0	0	1	1	0	1	0	0	0	1	1	1	0	1	1	1	1	1	0
REWA	YES	2	0	2	Immediately	9-12 times in 24 hours	6	True	0	True	0	0	True	6	YES	YES	0	4	0	1	1	1	0	0	0	0	1	0	0	1	0	0	1	1	0	0	0	0	0	1	0	0	0	0	0	0	1	0	0
REWA	YES	5	0	2	Immediately	9-12 times in 24 hours	6	True	True	True	True	0	True	6	0	YES	0	4	1	1	1	0	0	0	0	0	1	0	0	0	0	0	1	1	0	1	0	0	1	1	0	0	0	0	1	0	1	0	0
REWA	YES	2	0	2	Immediately	Other Specify	6	True	0	True	0	0	True	6	YES	0	0	2	0	1	1	1	0	0	0	0	1	1	0	1	0	1	0	1	1	1	1	1	0	0	0	0	0	0	0	1	1	1	0
REWA	0	1	0	2	Immediately	Other Specify	6	True	True	True	True	0	True	6	YES	YES	0	5	1	1	1	0	0	0	0	0	1	1	0	1	0	0	1	1	1	0	1	1	0	1	1	0	0	0	0	1	1	1	0
REWA	YES	0	0	2	Immediately	9-12 times in 24 hours	6	True	0	True	0	0	True	6	YES	YES	YES	5	1	1	1	1	0	0	1	0	1	1	1	1	0	1	1	1	0	0	0	1	1	1	1	0	0	0	0	0	1	1	0
REWA	0	3	0	2	Immediately	9-12 times in 24 hours	6	True	True	True	True	0	True	6	YES	0	0	4	1	1	1	0	0	0	0	0	1	0	0	1	1	0	1	1	1	1	0	1	1	0	0	0	1	1	0	1	1	1	0
REWA	YES	3	0	2	Immediately	9-12 times in 24 hours	6	True	True	True	0	0	True	6	YES	0	0	5	1	1	1	1	1	1	1	0	1	1	1	1	0	0	1	1	0	0	1	1	1	1	0	0	1	1	1	1	1	1	0
REWA	0	4	0	2	Immediately	9-12 times in 24 hours	6	True	True	True	0	0	True	6	YES	0	0	4	1	1	1	0	1	1	1	0	1	1	0	1	1	0	1	1	0	1	0	1	1	1	1	0	0	1	0	1	1	1	1
REWA	YES	5	0	2	Immediately	9-12 times in 24 hours	6	True	0	True	0	0	True	6	YES	0	0	1	1	1	0	1	1	1	1	1	1	1	0	1	0	0	1	1	0	1	1	0	1	1	0	0	0	0	0	0	1	1	0
REWA	0	4	0	2	Immediately	9-12 times in 24 hours	6	True	True	True	True	0	True	6	YES	0	0	2	1	1	1	1	1	1	1	0	1	1	0	1	0	0	1	1	0	0	1	1	1	1	0	0	0	0	0	1	1	1	0
REWA	YES	3	0	2	Immediately	9-12 times in 24 hours	6	True	0	True	0	0	True	6	YES	YES	YES	1	1	1	1	1	1	0	1	0	1	1	1	0	0	1	1	1	0	1	1	1	0	1	0	0	0	0	1	1	1	1	0
REWA	YES	4	0	2	Immediately	9-12 times in 24 hours	6	True	True	True	True	0	True	6	YES	YES	0	5	1	1	1	1	1	0	0	0	1	1	1	0	0	0	1	1	1	1	0	1	1	1	1	1	0	1	0	1	1	1	0
REWA	0	3	0	2	Immediately	9-12 times in 24 hours	6	True	True	True	0	0	True	6	YES	0	0	3	1	1	1	1	1	0	1	0	1	1	1	0	0	0	1	1	0	0	0	0	0	1	0	0	0	1	1	1	1	1	0
REWA	YES	2	0	2	Immediately	Other Specify	6	True	0	True	0	0	True	6	YES	YES	0	4	1	1	1	1	0	0	0	0	1	1	0	1	1	0	1	1	0	1	0	0	0	1	1	1	0	1	1	1	1	1	0
REWA	0	1	0	2	Within first 24 hours	On-demand- as often as the baby wants to feed	6	True	0	True	True	0	True	6	0	YES	0	2	0	1	1	1	0	0	0	0	1	1	0	1	0	0	0	1	0	0	0	0	1	1	0	0	0	0	0	1	0	0	0
REWA	0	3	0	2	Immediately	9-12 times in 24 hours	6	True	True	True	0	0	0	6	YES	YES	0	2	1	1	1	1	1	0	0	0	1	1	0	1	1	0	0	1	0	0	0	0	0	1	1	1	0	0	0	1	1	1	1
REWA	YES	4	0	2	Immediately	Other Specify	6	True	True	True	True	0	True	6	YES	YES	YES	1	1	1	1	1	0	0	0	0	1	1	0	1	1	0	1	1	0	1	0	0	0	1	0	1	0	1	0	1	1	1	0
REWA	0	2	0	2	Immediately	9-12 times in 24 hours	6	True	True	True	True	0	True	6	YES	YES	0	5	1	1	1	1	0	0	0	0	1	1	1	1	1	0	1	1	0	1	1	0	0	1	1	1	0	0	0	1	1	1	0
REWA	YES	4	0	2	Immediately	9-12 times in 24 hours	6	True	True	True	0	0	True	6	YES	YES	YES	1	0	1	0	1	0	0	0	1	1	1	0	1	0	0	1	0	0	0	0	0	0	1	1	0	0	1	1	1	1	0	0
REWA	YES	8	0	3	Immediately	9-12 times in 24 hours	6	True	True	True	0	0	True	6	0	0	0	1	1	1	0	0	0	0	0	1	1	1	0	1	1	0	0	1	0	0	0	0	0	0	0	0	0	0	1	1	0	1	0
REWA	YES	4	0	2	Immediately	9-12 times in 24 hours	6	True	True	True	0	0	0	6	0	YES	YES	3	1	1	1	0	0	0	0	0	0	1	0	0	1	0	1	1	0	0	1	1	0	1	0	0	0	0	1	1	1	1	0
REWA	YES	4	0	2	Immediately	9-12 times in 24 hours	6	True	True	True	True	0	True	6	YES	YES	0	3	1	1	1	1	1	1	0	0	1	1	1	1	1	1	1	0	0	1	1	0	0	1	1	1	1	0	0	1	1	1	0
REWA	YES	4	0	2	Immediately	9-12 times in 24 hours	6	True	True	True	True	0	True	6	YES	YES	0	1	1	1	1	1	1	0	1	0	1	1	0	0	1	1	1	0	0	1	0	1	1	1	1	1	0	1	0	0	0	1	0
REWA	YES	4	0	2	Immediately	9-12 times in 24 hours	6	True	True	True	0	0	True	6	YES	0	0	2	1	1	1	1	1	1	0	0	1	1	1	0	1	1	1	0	0	0	1	1	1	1	1	0	0	0	1	1	1	0	0
REWA	YES	0	0	2	Immediately	9-12 times in 24 hours	6	True	True	True	True	0	True	6	YES	YES	0	1	1	1	1	0	1	1	0	0	1	1	0	1	1	0	0	1	1	1	0	0	0	1	0	0	0	1	0	1	1	1	0
REWA	YES	2	0	2	Immediately	Other Specify	6	True	True	True	True	0	True	6	YES	0	0	1	1	1	1	1	1	1	0	0	1	1	1	1	0	1	0	1	0	0	0	1	1	1	1	0	0	0	1	0	1	0	0
REWA	YES	2	0	2	Immediately	9-12 times in 24 hours	6	True	True	True	0	True	True	6	YES	0	0	1	1	1	1	1	0	0	0	0	1	1	0	1	1	0	1	1	0	1	1	1	0	1	0	0	1	1	0	1	1	1	0
REWA	0	2	0	2	Immediately	9-12 times in 24 hours	6	True	True	True	0	0	0	6	YES	0	0	1	1	1	0	1	0	0	0	0	1	0	0	1	1	1	1	1	0	1	0	1	1	1	0	0	0	1	0	1	1	1	0
REWA	YES	3	0	2	Immediately	9-12 times in 24 hours	6	True	True	True	0	0	0	6	YES	YES	0	4	1	1	0	1	0	0	0	0	1	1	0	1	0	0	1	1	0	0	1	0	1	0	1	0	0	0	1	0	1	1	0
REWA	0	3	0	2	Immediately	9-12 times in 24 hours	6	True	True	True	True	True	True	6	0	0	0	1	1	1	1	1	0	0	0	1	1	1	0	1	1	1	1	1	0	1	0	0	1	1	1	1	0	1	0	1	1	1	0
REWA	YES	4	0	2	Immediately	9-12 times in 24 hours	6	True	True	True	True	0	True	6	YES	0	0	2	1	1	0	1	1	0	0	0	1	1	0	1	1	0	0	1	1	0	0	1	0	1	1	0	0	1	1	1	1	1	0
REWA	YES	2	0	2	Immediately	9-12 times in 24 hours	6	True	True	True	0	0	True	6	YES	0	0	2	1	1	0	1	1	1	1	1	1	1	0	1	0	0	1	1	0	1	1	0	1	1	0	0	0	0	0	1	1	1	0
REWA	YES	3	0	2	Immediately	9-12 times in 24 hours	6	True	True	True	True	0	True	6	YES	0	0	1	1	1	0	1	1	0	0	0	1	1	0	1	0	1	1	1	0	0	0	1	0	1	0	1	0	1	1	1	1	1	0
REWA	0	2	0	2	Immediately	9-12 times in 24 hours	6	True	True	True	True	0	True	6	YES	YES	YES	5	1	1	1	1	1	0	0	1	1	1	0	0	0	0	1	1	0	1	0	1	0	1	0	0	0	1	1	1	1	1	0
REWA	0	4	0	2	Immediately	9-12 times in 24 hours	6	True	True	True	0	0	True	6	YES	YES	YES	3	1	1	1	1	0	0	0	0	1	1	0	1	0	0	1	1	0	1	1	0	0	1	0	0	0	1	0	1	1	1	0
REWA	YES	3	0	2	Immediately	Other Specify	6	True	0	True	0	0	True	6	YES	YES	YES	2	1	1	1	0	0	0	0	1	1	0	0	1	0	0	0	1	0	0	0	0	1	0	0	0	0	1	0	0	1	0	0
REWA	0	3	0	3	Immediately	9-12 times in 24 hours	6	True	True	True	True	0	True	6	YES	YES	0	1	1	1	1	1	1	1	1	0	1	1	0	1	0	0	1	1	0	0	1	1	1	1	0	0	1	0	1	1	1	1	0
REWA	0	1	0	2	Immediately	Other Specify	6	True	0	True	0	0	True	6	YES	0	0	2	0	1	1	1	0	0	0	1	1	1	1	1	0	0	1	1	0	1	1	1	0	0	0	0	0	1	0	0	1	0	0
REWA	0	2	0	2	Immediately	9-12 times in 24 hours	6	True	True	True	True	True	True	6	YES	0	0	2	0	1	1	1	0	0	0	1	1	1	0	0	0	0	1	1	0	1	1	0	0	1	0	0	0	1	0	1	1	0	0
REWA	0	2	0	2	Immediately	Other Specify	6	True	True	True	0	0	True	6	YES	YES	0	3	1	1	1	1	1	0	0	0	1	1	0	1	1	0	0	1	0	1	0	0	1	1	1	0	0	1	1	1	1	0	0
REWA	0	0	0	2	Immediately	9-12 times in 24 hours	6	True	0	True	0	0	True	6	YES	0	YES	3	1	1	1	1	1	0	1	0	1	1	0	0	0	0	1	1	0	0	0	0	0	1	1	1	1	1	0	1	1	1	0
REWA	YES	2	0	2	Immediately	On-demand- as often as the baby wants to feed	6	True	True	True	0	0	True	6	YES	0	0	1	1	1	1	1	0	0	0	1	1	1	1	0	0	0	1	1	1	1	1	0	0	1	1	1	0	1	1	0	1	1	0
REWA	0	3	0	2	Immediately	On-demand- as often as the baby wants to feed	6	True	True	True	True	0	True	6	YES	YES	YES	4	1	1	1	1	1	1	0	1	1	1	0	1	1	1	1	1	0	1	0	1	1	1	0	1	0	1	1	1	1	1	0
REWA	YES	5	0	2	Immediately	9-12 times in 24 hours	6	True	0	True	0	True	True	6	YES	0	0	4	1	1	1	1	1	0	0	0	1	1	1	0	0	0	1	1	0	1	0	0	0	1	1	1	0	1	0	0	1	1	0
REWA	YES	1	0	2	Immediately	9-12 times in 24 hours	6	True	0	True	0	0	True	6	YES	YES	YES	4	1	1	1	1	0	0	0	0	1	1	1	0	0	0	1	1	0	1	0	0	0	1	1	1	0	1	1	1	1	1	0
REWA	YES	4	0	2	Immediately	9-12 times in 24 hours	6	True	0	True	0	0	True	6	YES	YES	YES	2	1	1	1	1	1	1	1	0	1	1	1	1	1	1	1	1	0	1	1	1	1	1	1	0	1	1	0	1	1	1	0
REWA	YES	5	0	2	Immediately	9-12 times in 24 hours	6	True	True	True	0	0	True	6	YES	YES	YES	2	1	1	1	0	1	1	0	1	1	1	0	1	1	0	1	1	0	1	1	1	0	1	0	0	1	1	1	1	1	1	0
REWA	YES	3	0	2	Immediately	9-12 times in 24 hours	6	True	True	True	0	0	True	6	YES	0	YES	5	1	1	1	0	1	1	1	0	1	1	1	1	0	0	1	1	0	0	0	1	0	1	1	0	1	1	0	1	1	1	0
REWA	YES	1	0	2	Immediately	9-12 times in 24 hours	6	True	True	True	True	0	True	6	YES	YES	YES	3	1	1	1	1	1	0	0	0	1	1	1	1	1	0	1	1	0	1	0	1	0	1	1	0	1	1	1	1	1	1	0
REWA	0	2	0	2	Immediately	9-12 times in 24 hours	6	True	True	True	0	0	True	6	YES	YES	YES	5	1	1	1	1	1	0	1	0	1	1	1	1	1	0	1	1	0	1	1	1	1	1	1	0	0	0	0	1	1	1	0
REWA	YES	2	0	2	Immediately	9-12 times in 24 hours	6	True	True	True	0	True	True	6	0	YES	YES	5	1	1	1	1	1	0	1	0	1	1	1	1	1	1	1	1	0	1	1	1	1	1	1	0	1	1	0	1	1	1	0
REWA	0	3	0	2	Immediately	9-12 times in 24 hours	6	True	True	True	0	True	True	6	YES	0	YES	3	1	1	1	1	1	1	1	0	1	1	1	1	0	0	1	1	0	1	1	1	1	1	1	0	0	1	0	1	1	1	0
REWA	0	3	YES	2	Immediately	9-12 times in 24 hours	6	True	True	True	0	True	True	6	YES	YES	YES	4	1	1	1	1	1	0	1	0	1	1	1	1	0	1	1	1	0	0	1	1	1	1	1	0	0	1	1	1	1	1	0
REWA	0	2	YES	2	Immediately	9-12 times in 24 hours	6	True	0	True	0	0	True	7	YES	YES	YES	4	1	1	1	1	0	0	0	0	1	1	0	1	0	0	0	1	0	1	1	1	0	1	0	0	0	0	0	1	1	1	0
REWA	YES	3	0	2	Immediately	9-12 times in 24 hours	6	True	True	True	0	True	True	6	YES	YES	YES	5	1	1	1	1	1	1	1	0	1	1	1	1	0	0	1	1	1	1	1	1	1	1	1	0	1	1	1	1	1	0	0
REWA	0	3	0	2	Immediately	9-12 times in 24 hours	6	True	True	True	0	True	0	6	YES	0	YES	2	1	1	1	0	0	0	0	1	1	1	1	1	0	0	0	1	0	0	0	0	1	0	1	1	0	0	1	1	1	0	0
REWA	0	2	0	2	Immediately	On-demand- as often as the baby wants to feed	6	True	True	True	True	True	True	7	YES	0	0	5	1	1	0	0	1	1	1	1	1	1	1	0	1	1	1	1	1	1	1	0	1	1	0	1	1	1	0	0	1	1	0
REWA	0	2	0	2	Immediately	9-12 times in 24 hours	6	True	True	True	True	True	True	6	YES	0	0	5	1	1	1	1	1	0	0	1	1	0	0	1	0	0	1	1	0	1	0	0	1	1	1	0	0	1	0	0	1	1	0
REWA	0	2	0	2	Immediately	9-12 times in 24 hours	6	True	True	True	0	0	True	6	YES	0	0	4	1	1	1	1	1	0	0	1	1	1	0	1	0	0	1	1	0	1	1	0	1	1	0	1	0	0	0	1	1	0	0
REWA	YES	2	0	2	Immediately	9-12 times in 24 hours	6	True	True	True	True	0	True	6	YES	0	0	1	1	1	1	1	1	1	0	0	1	1	1	0	0	1	1	1	0	0	1	1	1	0	1	1	0	0	0	1	1	0	0
REWA	YES	2	0	2	Immediately	9-12 times in 24 hours	6	True	True	True	True	0	True	6	YES	YES	0	1	1	1	1	0	0	0	0	0	1	1	1	0	0	1	1	1	0	0	0	0	0	1	1	1	0	1	0	1	1	1	0
REWA	0	2	0	2	Immediately	Other Specify	6	True	True	True	True	0	True	6	YES	YES	YES	2	1	1	0	1	0	1	0	1	1	0	0	1	1	0	0	1	0	1	0	0	0	1	0	0	0	1	1	0	1	1	0
REWA	YES	4	0	2	Immediately	9-12 times in 24 hours	6	True	True	True	0	0	True	6	YES	YES	YES	2	1	0	1	1	1	0	0	0	1	1	0	1	0	1	1	1	1	0	1	0	1	0	1	1	1	0	0	1	1	1	0
REWA	0	3	YES	2	Immediately	9-12 times in 24 hours	6	True	True	True	0	True	True	6	YES	0	0	5	1	1	1	0	1	0	1	0	1	1	1	1	1	0	1	0	0	1	0	0	1	1	0	1	0	1	0	1	1	0	0
REWA	YES	4	0	2	Immediately	Other Specify	6	True	True	True	0	0	True	6	YES	0	YES	2	1	1	1	1	1	0	0	1	1	1	1	0	0	0	1	1	0	1	0	1	0	1	1	1	0	1	1	1	1	1	0
REWA	0	3	0	2	Immediately	Other Specify	6	True	True	True	True	0	True	6	YES	YES	YES	4	1	1	1	1	0	0	0	0	1	1	0	1	0	0	0	1	0	1	1	0	1	0	0	0	0	1	0	0	1	1	0
REWA	0	5	0	2	Immediately	9-12 times in 24 hours	6	True	True	True	0	0	True	6	YES	YES	YES	5	1	1	1	1	1	0	0	0	1	1	0	1	0	0	1	1	0	1	1	0	1	1	0	0	0	0	1	1	1	0	0
REWA	0	2	0	2	Immediately	9-12 times in 24 hours	6	True	True	True	0	0	True	6	YES	YES	YES	2	1	1	1	1	0	0	0	0	1	1	1	1	0	1	1	1	0	1	0	0	1	1	1	0	0	1	1	1	1	1	0
REWA	YES	2	0	2	Immediately	9-12 times in 24 hours	6	True	0	True	0	0	True	6	YES	YES	YES	1	1	1	1	1	1	1	1	0	1	1	0	1	0	1	1	1	0	0	0	1	1	1	1	1	0	1	1	1	1	1	0
REWA	YES	4	0	2	Immediately	9-12 times in 24 hours	6	True	True	True	0	0	True	6	YES	YES	YES	1	1	1	1	0	1	1	1	0	1	1	0	1	0	1	1	1	0	1	1	1	1	1	0	0	0	1	1	1	1	1	0
REWA	0	2	0	2	Immediately	On-demand- as often as the baby wants to feed	6	True	0	True	True	0	True	6	YES	YES	0	1	1	1	1	1	1	0	0	0	1	1	1	1	1	0	1	1	0	0	0	1	0	1	1	0	0	1	1	1	1	1	0
REWA	YES	3	0	2	Immediately	Other Specify	6	True	True	True	0	0	True	6	YES	YES	YES	2	1	1	1	1	0	0	0	0	1	1	0	1	0	1	0	1	0	1	1	0	0	1	0	0	0	1	1	1	1	0	0
REWA	0	2	0	2	Immediately	9-12 times in 24 hours	6	True	0	True	0	0	True	6	YES	YES	YES	4	1	1	1	1	0	1	1	0	1	1	0	1	1	0	1	1	1	1	1	0	1	0	1	1	0	0	0	0	1	1	1
REWA	0	3	0	2	Immediately	On-demand- as often as the baby wants to feed	6	True	True	True	True	0	0	6	YES	YES	YES	2	1	1	0	1	0	0	0	0	1	1	0	1	0	0	1	1	0	1	1	0	1	1	0	0	0	0	0	1	1	1	0
REWA	YES	2	0	2	Immediately	On-demand- as often as the baby wants to feed	6	True	True	True	True	0	0	6	YES	YES	YES	3	1	1	1	1	0	0	0	0	1	1	1	0	1	0	1	0	0	1	1	1	0	0	0	0	0	0	0	1	1	1	0
REWA	YES	4	0	2	Immediately	9-12 times in 24 hours	6	True	True	True	True	True	0	6	YES	YES	YES	4	0	1	1	1	1	1	1	0	1	1	0	1	0	0	1	1	0	1	1	0	0	1	1	0	0	1	1	1	1	1	0
REWA	YES	4	0	2	Immediately	9-12 times in 24 hours	6	True	True	True	True	0	True	6	YES	YES	YES	1	1	1	1	1	1	1	1	0	1	1	1	1	0	0	1	1	1	1	0	1	1	1	0	1	1	1	0	1	1	0	0
REWA	YES	2	0	2	Immediately	9-12 times in 24 hours	6	True	0	True	0	0	True	6	YES	YES	YES	5	0	1	1	1	0	0	0	0	1	1	1	0	1	0	1	1	0	1	1	0	0	1	1	1	0	1	1	1	1	1	0
REWA	YES	4	0	2	Immediately	9-12 times in 24 hours	6	True	True	True	0	True	True	6	YES	YES	YES	4	1	1	1	1	1	0	0	1	1	0	0	0	1	1	0	1	1	0	0	1	1	1	1	1	0	0	0	1	1	0	0
REWA	YES	2	0	2	Immediately	9-12 times in 24 hours	6	True	True	True	0	0	True	6	YES	0	0	1	1	1	1	1	1	1	1	0	1	1	0	1	1	1	1	1	0	1	1	1	1	1	1	0	0	1	1	1	1	1	0
REWA	YES	2	0	2	Immediately	On-demand- as often as the baby wants to feed	6	True	True	True	True	0	0	6	YES	0	YES	5	1	1	1	0	1	0	0	0	1	0	0	1	0	0	1	1	1	1	0	0	0	1	1	1	0	1	0	1	1	1	0
REWA	YES	3	0	2	Immediately	On-demand- as often as the baby wants to feed	6	True	0	True	True	0	True	6	YES	YES	YES	5	1	1	1	0	0	0	1	0	1	1	0	1	0	1	1	1	0	0	1	0	1	1	1	0	1	0	0	1	1	0	0
REWA	0	2	0	2	Immediately	On-demand- as often as the baby wants to feed	6	True	True	True	True	True	0	7	YES	0	YES	5	1	1	1	1	1	1	1	1	1	1	1	0	1	1	0	1	0	0	0	0	1	1	0	0	0	1	0	1	1	1	0
REWA	YES	2	0	2	Immediately	9-12 times in 24 hours	6	True	True	True	True	True	True	6	YES	YES	0	4	1	1	1	1	1	0	0	0	1	1	1	1	0	1	0	1	0	0	1	1	1	1	1	1	0	0	1	1	1	0	0
REWA	YES	3	0	2	Immediately	Other Specify	6	True	True	True	True	0	True	6	YES	YES	YES	3	1	1	1	1	1	0	0	0	1	1	0	1	1	0	1	1	0	1	0	1	0	1	0	0	0	1	1	1	1	1	0
REWA	0	4	0	2	Immediately	9-12 times in 24 hours	6	True	True	True	True	True	True	6	YES	YES	YES	3	1	1	1	1	1	1	0	0	1	1	1	1	1	1	1	1	0	1	1	1	1	1	1	1	0	0	0	1	1	0	0
REWA	YES	4	YES	2	Immediately	9-12 times in 24 hours	6	True	True	True	True	0	0	6	YES	YES	YES	1	1	1	1	1	1	0	0	0	1	1	0	1	1	1	1	1	0	1	1	1	1	0	1	1	0	0	1	1	1	0	0
REWA	YES	2	0	2	Immediately	Other Specify	6	True	True	True	True	True	True	6	YES	YES	YES	4	1	1	1	1	0	0	0	0	1	1	1	0	0	0	1	1	0	1	0	0	0	1	1	1	0	1	1	1	1	1	0
REWA	0	2	0	2	Immediately	On-demand- as often as the baby wants to feed	6	True	0	True	0	0	True	6	YES	YES	YES	5	1	1	1	1	1	1	1	0	1	1	1	0	0	1	1	1	0	1	0	1	0	1	1	1	0	1	1	1	1	1	0
REWA	0	2	0	2	Immediately	9-12 times in 24 hours	6	True	True	True	0	0	True	6	YES	YES	YES	5	1	1	1	1	1	1	1	0	1	1	1	1	0	1	1	1	0	1	1	1	1	1	0	0	0	1	1	1	1	1	0
REWA	YES	1	0	2	Immediately	On-demand- as often as the baby wants to feed	6	True	True	True	0	0	0	6	YES	0	0	1	1	1	1	1	0	0	0	1	1	1	0	1	1	0	1	1	0	1	1	1	1	0	1	0	0	0	0	0	1	1	0
REWA	0	2	0	2	Immediately	9-12 times in 24 hours	6	True	True	True	0	0	True	6	YES	YES	YES	5	1	1	1	1	0	0	0	0	1	1	0	1	0	1	1	1	0	1	1	0	0	1	1	0	0	1	0	1	1	1	0
REWA	YES	2	0	2	Immediately	9-12 times in 24 hours	6	True	True	True	0	True	True	6	YES	YES	0	5	1	1	1	1	0	0	0	1	1	1	0	1	1	0	1	0	0	0	0	0	0	1	0	0	0	1	0	1	1	1	0
REWA	YES	3	0	2	Immediately	On-demand- as often as the baby wants to feed	6	True	0	0	0	True	True	6	YES	0	0	4	0	1	1	1	0	0	0	0	1	1	0	1	1	1	0	0	0	1	1	0	0	1	0	0	0	1	0	1	1	1	0
REWA	YES	3	0	2	Immediately	On-demand- as often as the baby wants to feed	6	True	True	True	True	0	0	6	YES	0	YES	3	1	1	1	1	0	0	0	1	1	1	0	1	1	0	1	1	0	1	1	0	0	1	1	1	0	0	0	1	1	1	0
REWA	YES	2	YES	2	Immediately	Other Specify	6	True	True	True	True	0	0	6	YES	0	0	5	1	1	1	1	0	0	0	1	1	1	0	1	1	0	0	1	0	1	1	1	0	1	1	0	0	0	0	1	1	1	0
REWA	0	3	0	2	Immediately	9-12 times in 24 hours	6	True	True	True	True	0	True	6	YES	0	0	1	1	1	1	1	1	1	1	0	1	1	1	1	1	1	1	1	0	0	1	1	1	1	1	0	0	1	1	1	1	1	0
REWA	YES	2	0	2	Immediately	9-12 times in 24 hours	6	True	True	True	0	0	True	6	YES	YES	0	5	1	1	1	1	1	1	1	0	1	1	1	1	1	1	1	1	0	1	1	1	1	1	1	0	0	1	1	1	1	1	0
REWA	0	1	0	2	Immediately	9-12 times in 24 hours	6	True	0	True	0	True	True	6	YES	0	YES	5	1	1	1	1	1	1	1	0	1	1	1	1	1	1	1	1	0	0	1	1	1	1	1	1	0	0	0	1	1	1	0
REWA	YES	3	YES	2	Immediately	On-demand- as often as the baby wants to feed	6	True	True	True	0	0	True	6	YES	YES	0	1	1	1	0	1	0	0	0	0	1	1	0	1	0	0	0	1	0	0	0	1	0	1	0	0	0	1	1	0	1	0	0
REWA	YES	3	0	2	Immediately	9-12 times in 24 hours	6	True	0	True	0	True	True	6	YES	YES	YES	3	1	1	1	1	0	0	0	0	1	0	0	1	0	1	0	1	0	0	0	0	1	1	1	1	0	0	0	0	1	1	0
REWA	YES	2	YES	2	Immediately	9-12 times in 24 hours	6	True	True	True	True	0	True	6	YES	YES	YES	5	1	1	1	1	1	1	1	0	1	1	1	1	0	0	0	1	0	1	0	0	0	1	0	0	0	1	1	0	1	1	0
REWA	YES	3	YES	2	Immediately	9-12 times in 24 hours	6	True	True	True	True	0	True	6	YES	YES	0	5	1	1	1	1	1	1	0	0	1	1	0	1	0	1	1	1	0	1	1	0	0	0	1	1	0	0	0	1	1	1	1
REWA	0	2	0	2	Immediately	9-12 times in 24 hours	6	True	True	True	True	0	True	6	YES	YES	YES	1	1	1	1	1	1	0	1	0	1	1	0	1	0	0	1	1	0	1	0	0	0	1	1	0	0	1	1	1	1	1	0
REWA	YES	3	YES	2	Immediately	Other Specify	6	True	0	True	True	True	True	6	YES	YES	0	2	1	1	1	0	1	0	0	1	1	1	0	1	0	0	1	1	0	1	1	0	1	1	1	0	0	0	0	0	1	1	1
REWA	0	3	0	2	Immediately	9-12 times in 24 hours	6	True	True	True	0	True	True	6	YES	YES	0	5	1	1	1	0	0	0	0	0	1	1	1	1	1	0	0	1	0	1	1	0	0	1	1	0	0	1	0	0	1	1	0
REWA	0	2	YES	2	Immediately	9-12 times in 24 hours	6	True	True	True	0	0	True	6	YES	YES	YES	3	1	1	1	1	1	1	1	0	1	1	1	1	1	1	1	1	0	1	1	1	1	1	1	1	0	1	0	1	1	1	0
REWA	0	4	0	2	Immediately	9-12 times in 24 hours	6	True	True	True	0	0	0	6	YES	YES	YES	3	1	1	1	1	1	0	1	0	1	1	1	1	0	1	1	1	0	0	0	1	1	1	0	1	0	1	0	1	1	1	0
REWA	YES	2	0	2	Immediately	9-12 times in 24 hours	6	True	True	True	0	True	0	6	YES	YES	YES	5	1	1	1	1	1	0	1	0	1	1	1	1	0	0	1	1	0	0	0	1	1	1	1	1	1	1	0	1	1	1	0
REWA	YES	2	YES	2	Immediately	9-12 times in 24 hours	6	True	True	True	True	0	True	6	YES	YES	0	1	1	1	1	1	1	1	1	0	1	1	1	1	1	0	0	1	0	0	1	1	1	1	0	0	0	0	1	1	1	0	0
REWA	YES	6	YES	2	Immediately	9-12 times in 24 hours	6	True	True	True	True	True	True	6	YES	0	0	1	1	1	1	1	1	1	0	0	1	1	1	1	1	1	1	1	0	1	1	1	1	0	0	0	0	0	1	1	1	0	0
REWA	YES	2	0	2	Immediately	9-12 times in 24 hours	6	True	0	True	0	0	True	6	YES	YES	YES	2	1	1	1	0	1	1	1	0	1	1	1	1	0	0	0	1	1	0	0	0	1	1	0	0	1	1	0	1	1	0	0
REWA	0	2	0	2	Immediately	9-12 times in 24 hours	6	True	True	True	0	0	True	6	YES	YES	YES	1	1	1	0	0	0	0	0	0	1	1	1	0	0	1	0	1	1	0	1	0	0	1	1	0	0	0	1	1	1	0	0
REWA	YES	2	0	2	Immediately	9-12 times in 24 hours	6	True	True	True	0	0	True	6	YES	0	0	1	1	1	1	1	1	0	0	1	1	1	0	1	1	0	1	1	0	0	0	0	0	1	1	0	1	0	0	1	1	1	0
REWA	YES	5	0	2	Immediately	9-12 times in 24 hours	6	True	True	True	0	0	True	6	YES	YES	YES	1	1	1	1	1	0	0	0	0	1	1	0	1	0	0	1	1	1	1	0	0	0	1	0	0	1	1	1	1	1	1	0
REWA	YES	4	YES	2	Immediately	On-demand- as often as the baby wants to feed	6	True	True	True	True	0	True	6	YES	YES	0	4	1	1	1	1	0	0	0	0	1	1	1	1	1	0	0	1	1	1	1	0	1	1	1	0	0	0	1	1	1	1	0
REWA	YES	2	0	2	Immediately	9-12 times in 24 hours	6	True	True	True	0	0	True	6	YES	YES	YES	5	1	1	1	1	1	1	0	0	1	1	0	1	0	0	1	1	0	1	1	0	0	1	0	0	0	0	0	1	1	1	0
REWA	0	0	0	2	Immediately	9-12 times in 24 hours	6	True	True	True	0	True	True	6	YES	0	0	5	0	1	1	1	0	0	0	0	1	1	0	0	0	0	0	1	0	1	1	0	1	1	1	0	0	1	0	1	1	1	0
REWA	0	2	0	4	Immediately	9-12 times in 24 hours	6	True	True	True	0	0	0	6	YES	0	0	4	1	1	1	1	0	0	0	0	1	1	0	0	0	0	0	1	0	0	0	0	0	1	1	0	0	0	0	0	1	0	0
REWA	0	4	0	2	Immediately	9-12 times in 24 hours	6	True	True	True	0	0	True	6	YES	YES	YES	4	1	1	1	1	1	1	0	0	1	1	1	0	1	0	1	1	0	0	0	1	1	1	0	0	1	0	1	1	1	0	0
REWA	YES	3	0	2	Immediately	9-12 times in 24 hours	6	True	True	True	0	0	True	6	YES	YES	0	4	1	1	1	1	0	0	0	0	1	1	0	1	1	1	0	1	0	1	0	0	0	1	1	0	0	1	1	1	1	1	0
REWA	YES	4	0	2	Immediately	On-demand- as often as the baby wants to feed	6	True	0	True	True	0	True	6	YES	YES	YES	3	1	1	1	0	0	0	0	1	1	0	1	1	0	0	1	1	0	1	0	0	0	1	1	0	0	1	0	1	1	1	0
REWA	YES	4	0	2	Immediately	9-12 times in 24 hours	6	True	True	True	True	0	True	6	YES	YES	YES	2	0	1	1	0	1	1	1	0	1	1	1	1	0	0	1	1	1	0	0	0	0	0	0	0	0	1	1	1	1	1	0
REWA	YES	2	0	2	Immediately	9-12 times in 24 hours	6	True	True	True	True	0	True	6	0	0	0	3	0	1	1	0	0	0	0	0	1	1	1	1	0	0	0	1	0	1	1	0	1	1	0	0	0	0	1	1	1	0	0
REWA	0	6	0	2	Immediately	9-12 times in 24 hours	6	True	True	True	True	0	True	6	YES	YES	YES	3	1	1	1	0	1	0	0	0	1	1	0	0	1	0	1	1	1	0	1	1	0	1	1	1	0	1	0	1	1	1	0
REWA	YES	2	0	2	Within first 24 hours	On-demand- as often as the baby wants to feed	6	True	True	True	True	True	True	6	YES	0	YES	2	1	1	0	1	0	0	0	1	1	0	1	0	0	0	0	1	0	0	1	0	0	1	0	0	1	0	1	1	0	0	0
REWA	YES	2	0	2	Within first 24 hours	9-12 times in 24 hours	6	True	0	True	0	0	True	6	YES	YES	YES	3	1	1	1	0	1	1	0	0	1	1	1	0	1	0	1	1	1	0	1	1	0	1	1	1	1	0	0	1	0	0	0
REWA	0	2	0	2	Immediately	Other Specify	6	True	True	True	0	True	True	6	YES	YES	0	3	0	1	1	0	0	0	0	1	1	1	0	1	0	1	0	1	1	0	0	1	1	1	1	0	0	1	1	1	1	1	0
REWA	YES	3	0	2	Immediately	On-demand- as often as the baby wants to feed	6	True	True	True	0	True	True	6	0	YES	YES	4	0	1	1	1	0	0	0	0	1	1	0	1	1	0	1	1	1	1	0	0	0	1	0	0	0	1	1	1	1	1	1
REWA	YES	3	0	2	Immediately	9-12 times in 24 hours	6	True	0	True	0	0	0	6	YES	YES	0	3	0	1	1	1	0	0	0	1	1	1	0	0	0	0	1	1	0	1	1	0	1	1	0	0	0	1	1	1	1	1	0
REWA	0	3	0	2	Immediately	9-12 times in 24 hours	6	True	0	True	0	0	True	6	YES	YES	0	1	1	1	1	1	0	0	0	1	1	1	0	1	0	1	0	1	0	0	1	0	1	1	0	0	0	0	0	0	1	1	0
REWA	YES	1	0	4	Immediately	9-12 times in 24 hours	6	True	0	True	0	0	True	6	YES	0	0	3	1	1	1	1	1	0	0	1	1	1	0	1	0	0	1	1	0	0	1	0	0	1	0	0	0	1	0	1	1	1	0
REWA	YES	4	0	2	Immediately	9-12 times in 24 hours	6	True	0	True	0	0	True	6	YES	YES	0	4	1	1	1	1	1	0	0	0	1	1	1	0	0	0	1	1	0	0	0	0	1	1	0	0	0	1	1	1	1	1	0
REWA	YES	2	0	2	Immediately	9-12 times in 24 hours	6	True	0	True	0	0	True	6	YES	0	0	2	1	1	1	0	1	0	1	0	1	1	0	1	0	0	1	1	0	1	0	1	0	1	0	1	0	1	1	1	1	1	0
REWA	0	2	0	2	Immediately	Other Specify	6	True	True	True	0	0	0	6	YES	YES	YES	3	0	1	1	0	0	0	0	0	0	1	0	1	0	0	1	0	0	0	0	0	0	1	1	0	0	0	1	1	1	0	0
REWA	0	2	0	2	Immediately	9-12 times in 24 hours	6	True	True	True	True	0	True	6	YES	YES	0	5	1	1	0	0	1	0	0	0	1	1	0	1	1	1	1	1	0	0	0	1	0	1	1	0	1	1	1	1	1	1	0
REWA	YES	3	0	2	Immediately	On-demand- as often as the baby wants to feed	6	True	True	True	0	0	True	6	YES	YES	YES	3	1	1	1	1	0	0	0	0	1	1	1	0	0	1	1	1	0	0	1	0	1	0	0	0	0	1	0	0	1	1	0
REWA	YES	2	0	2	Immediately	9-12 times in 24 hours	6	True	0	True	0	True	True	6	YES	YES	0	2	1	1	1	0	0	0	0	0	1	1	0	1	0	0	1	1	0	0	0	1	1	1	0	0	0	0	1	1	1	1	0
REWA	YES	2	0	2	Immediately	9-12 times in 24 hours	6	True	True	True	0	0	True	9	YES	YES	YES	3	1	1	1	0	0	0	0	0	1	1	1	1	0	1	0	1	1	1	1	0	0	1	1	0	0	0	0	1	1	0	0
REWA	YES	7	YES	2	Immediately	9-12 times in 24 hours	6	True	True	True	0	0	True	6	YES	YES	0	3	1	1	1	1	0	0	0	0	1	1	1	0	0	0	1	1	1	1	1	0	0	1	1	0	0	0	0	1	1	0	0
REWA	YES	3	0	2	Immediately	On-demand- as often as the baby wants to feed	6	True	0	True	0	0	True	6	YES	0	0	5	1	1	1	1	0	0	0	0	1	1	0	0	0	0	0	1	1	1	1	0	0	0	0	0	1	1	0	0	1	1	0
REWA	0	2	0	2	Immediately	On-demand- as often as the baby wants to feed	6	True	True	True	True	0	0	6	YES	0	0	1	1	1	1	1	1	0	0	0	1	1	1	1	1	1	1	1	0	0	0	1	0	1	1	1	0	1	1	1	1	1	0
REWA	0	2	YES	2	Immediately	9-12 times in 24 hours	6	True	True	True	0	0	True	6	YES	YES	YES	2	0	1	0	1	1	0	0	0	1	1	0	1	1	0	1	1	0	1	1	1	0	1	0	0	0	1	1	1	1	0	0
REWA	YES	3	0	2	Immediately	On-demand- as often as the baby wants to feed	6	True	True	True	True	0	True	6	YES	0	0	4	1	1	0	1	1	0	0	0	1	1	1	1	0	0	1	1	0	0	0	1	0	1	1	0	0	1	1	1	1	1	0
REWA	YES	3	0	2	Immediately	Other Specify	6	True	0	True	0	0	0	6	YES	0	0	4	1	1	1	1	0	0	0	0	1	0	1	0	0	0	1	1	0	1	0	1	0	1	1	1	0	1	1	0	1	1	0
REWA	YES	3	0	2	Immediately	9-12 times in 24 hours	6	True	True	True	True	0	True	6	YES	0	0	5	1	1	1	0	1	0	0	0	1	1	1	1	1	0	0	1	1	0	0	1	0	1	0	0	1	1	1	1	1	1	0
REWA	YES	2	0	2	Immediately	9-12 times in 24 hours	6	True	True	True	0	0	True	6	YES	YES	0	1	1	1	1	1	1	0	0	0	1	1	1	0	0	0	1	1	0	1	0	1	0	1	0	1	0	1	0	1	1	1	0
REWA	YES	2	YES	2	Immediately	9-12 times in 24 hours	6	True	True	True	0	0	True	6	0	0	0	5	1	1	1	0	0	0	0	0	1	1	0	1	0	0	1	1	1	1	0	0	1	1	0	0	0	1	0	1	1	0	0
REWA	YES	2	YES	3	Immediately	9-12 times in 24 hours	6	True	True	True	True	0	True	6	YES	0	0	5	1	1	0	1	0	0	0	1	1	0	0	1	1	0	0	1	0	0	0	0	0	0	0	0	0	0	0	0	1	1	0
REWA	YES	2	0	2	Immediately	Other Specify	6	True	True	True	True	0	True	6	YES	YES	YES	1	1	1	1	0	0	0	0	0	1	1	1	0	1	0	0	1	1	1	1	0	1	1	1	0	0	0	1	1	1	0	0
REWA	YES	3	0	2	Immediately	9-12 times in 24 hours	6	True	True	True	0	0	True	6	YES	0	0	2	1	1	1	1	0	0	0	0	1	1	1	0	0	0	0	1	0	1	0	0	0	1	1	0	0	1	0	1	1	1	0
REWA	YES	3	0	2	Immediately	On-demand- as often as the baby wants to feed	6	True	True	True	True	0	True	6	YES	0	0	1	1	1	1	1	0	0	0	0	1	0	1	0	0	0	1	1	1	1	0	0	0	1	1	1	0	1	0	1	1	1	0
REWA	0	2	0	2	Immediately	9-12 times in 24 hours	6	True	True	True	0	0	True	6	YES	YES	0	1	1	1	1	1	1	0	0	0	1	1	1	1	1	0	1	1	0	1	0	0	0	1	1	1	0	1	1	1	1	0	0
REWA	YES	1	0	2	Immediately	9-12 times in 24 hours	6	True	True	True	0	0	True	6	YES	0	0	3	1	1	1	1	0	0	0	0	1	1	0	0	0	0	1	1	0	0	0	1	0	1	1	0	0	0	0	1	1	1	0
REWA	YES	2	0	2	Immediately	Other Specify	6	True	True	True	0	0	True	6	YES	YES	YES	3	1	1	1	1	1	0	0	0	1	1	1	1	1	0	0	1	0	1	0	1	1	1	0	0	0	0	0	1	1	1	0
REWA	YES	1	0	2	Immediately	Other Specify	6	True	True	True	True	True	True	6	YES	0	0	2	0	1	1	1	0	0	0	1	1	1	0	0	0	0	0	0	0	1	1	0	0	1	0	0	1	1	1	0	1	1	0
REWA	0	3	0	2	Immediately	9-12 times in 24 hours	6	True	0	True	True	0	True	6	YES	0	0	4	1	1	0	1	1	0	0	0	1	1	0	1	0	1	1	1	0	0	1	1	0	0	1	1	0	0	1	1	1	1	0
REWA	YES	2	0	2	Immediately	9-12 times in 24 hours	6	True	0	True	True	0	True	6	YES	YES	0	2	1	1	1	1	1	0	0	0	1	1	0	1	0	1	0	1	1	0	0	1	1	1	1	0	1	1	0	1	1	1	0
REWA	YES	2	0	2	Immediately	9-12 times in 24 hours	6	True	True	True	True	0	True	6	YES	YES	YES	5	1	1	1	1	1	0	1	0	1	1	0	1	0	1	1	1	0	1	1	0	1	1	0	1	1	1	1	1	1	1	1
REWA	YES	3	0	2	Immediately	9-12 times in 24 hours	6	True	True	True	0	0	True	6	YES	YES	0	3	1	1	1	1	1	0	0	0	1	1	0	1	0	1	1	1	0	1	1	0	1	0	0	1	1	1	1	1	1	1	0
REWA	YES	3	YES	2	Immediately	9-12 times in 24 hours	6	True	True	True	True	0	True	6	YES	YES	YES	1	1	1	1	1	1	0	0	0	1	1	1	1	1	0	1	1	0	1	0	1	0	1	1	1	0	1	1	1	1	1	0
REWA	YES	4	0	2	Immediately	Other Specify	6	True	True	True	True	0	True	6	YES	YES	YES	5	1	1	1	1	1	0	0	0	1	0	1	0	1	0	1	1	0	0	1	1	0	1	0	1	1	1	0	1	1	1	0
REWA	YES	3	0	2	Immediately	On-demand- as often as the baby wants to feed	6	True	0	True	0	0	True	6	YES	YES	0	1	1	1	1	0	1	0	0	0	1	1	1	0	0	1	1	1	1	0	0	1	1	0	1	0	1	0	0	1	1	1	0
REWA	YES	3	0	2	Immediately	9-12 times in 24 hours	6	True	0	True	0	0	True	6	YES	YES	0	3	1	1	0	1	1	1	1	0	1	1	0	1	1	0	1	1	0	0	0	1	0	1	1	0	0	1	1	1	1	1	0
REWA	YES	2	0	3	Immediately	9-12 times in 24 hours	6	True	True	True	True	0	0	6	YES	0	0	4	0	1	1	1	0	0	0	0	1	0	0	0	0	0	0	0	0	0	0	0	0	1	0	1	0	0	1	1	1	1	0
REWA	YES	2	0	2	Immediately	On-demand- as often as the baby wants to feed	6	True	True	True	True	True	True	7	YES	YES	0	2	1	1	1	1	1	1	1	0	1	1	1	0	0	1	1	1	1	1	1	0	1	1	0	1	0	1	0	0	1	1	0
REWA	YES	2	0	2	Immediately	9-12 times in 24 hours	6	True	True	True	True	0	True	6	YES	YES	0	5	1	1	1	1	0	0	0	0	1	1	0	0	0	1	0	1	0	0	0	0	0	1	1	0	0	0	1	0	1	0	0
REWA	YES	3	0	2	Immediately	9-12 times in 24 hours	6	True	True	True	True	0	True	6	0	YES	0	1	1	1	0	1	1	0	0	0	1	1	1	0	0	1	1	1	0	1	1	0	0	1	0	0	1	1	1	1	1	1	0
REWA	YES	3	0	2	Immediately	On-demand- as often as the baby wants to feed	6	True	True	True	True	True	True	6	0	0	0	5	1	1	1	0	1	0	0	0	1	1	0	0	0	0	0	1	0	0	0	0	1	0	1	0	1	1	0	0	1	1	0
REWA	0	3	0	2	Immediately	9-12 times in 24 hours	6	True	0	True	0	True	True	6	YES	YES	0	5	1	1	1	1	1	0	1	1	1	1	1	1	0	0	1	1	0	1	1	0	1	1	1	0	1	0	1	1	1	1	0
REWA	YES	3	0	2	Immediately	9-12 times in 24 hours	6	True	True	True	True	True	True	6	YES	YES	YES	4	1	1	1	1	1	0	0	0	1	1	1	1	0	0	1	1	0	1	1	0	1	1	0	1	1	0	1	1	1	1	0
REWA	YES	3	0	2	Immediately	9-12 times in 24 hours	6	True	0	True	0	0	True	6	YES	YES	0	1	1	1	1	1	0	0	0	0	1	1	1	1	1	1	1	1	1	1	1	0	1	1	1	1	1	1	1	1	1	1	0
REWA	YES	3	0	2	Immediately	9-12 times in 24 hours	6	True	0	True	0	0	True	6	YES	YES	0	1	1	1	1	1	1	0	0	0	1	1	1	0	0	1	1	1	0	1	1	1	1	1	0	0	1	1	1	1	1	1	0
REWA	YES	0	0	2	Immediately	9-12 times in 24 hours	6	True	True	True	True	0	0	6	YES	YES	0	1	1	1	1	1	0	0	0	0	1	1	1	1	0	1	1	1	1	1	0	0	1	1	0	1	0	1	0	1	1	1	0
REWA	YES	2	0	2	Immediately	9-12 times in 24 hours	6	True	True	True	0	True	0	6	YES	YES	YES	3	1	1	1	1	1	1	1	1	1	1	1	1	0	1	1	1	0	1	0	1	1	0	0	0	0	0	1	1	1	1	0
REWA	YES	1	0	2	Immediately	9-12 times in 24 hours	6	True	0	True	True	0	True	6	YES	0	0	3	1	1	1	1	1	0	1	0	1	1	1	1	0	1	1	0	1	1	1	1	1	0	1	1	0	0	1	1	1	1	1
REWA	YES	3	0	2	Immediately	9-12 times in 24 hours	6	True	0	True	True	0	True	6	YES	0	0	5	1	1	1	1	1	0	0	0	1	1	0	1	1	1	0	0	1	0	1	1	1	1	0	1	0	1	1	1	1	1	0
REWA	YES	6	0	2	Immediately	9-12 times in 24 hours	6	True	0	0	0	0	True	6	YES	YES	0	1	1	1	1	1	1	0	0	0	1	1	0	1	1	1	0	1	0	1	1	1	0	0	1	0	1	1	1	1	1	1	0
REWA	YES	5	0	2	Immediately	9-12 times in 24 hours	6	True	0	True	0	0	True	6	YES	0	YES	1	1	1	1	1	1	0	0	0	1	1	0	1	1	1	1	1	0	1	0	1	1	0	1	0	1	1	1	1	1	1	0
REWA	0	4	0	2	Immediately	On-demand- as often as the baby wants to feed	6	True	True	True	True	0	True	6	YES	YES	YES	5	1	1	1	1	0	0	1	0	1	1	0	1	1	0	1	0	0	0	1	1	0	1	0	1	0	1	1	1	1	1	1
REWA	YES	2	0	2	Immediately	9-12 times in 24 hours	6	0	0	True	0	0	True	6	YES	0	0	4	1	1	1	1	1	1	1	0	1	1	0	1	0	1	1	1	0	1	0	0	0	1	1	0	0	1	1	1	1	1	0
REWA	YES	1	0	2	Immediately	9-12 times in 24 hours	6	True	True	True	0	0	True	6	YES	YES	0	5	1	1	1	1	1	1	1	1	1	1	0	1	0	0	1	1	0	1	0	0	0	1	1	0	0	1	0	1	1	1	0
REWA	YES	4	0	2	Immediately	On-demand- as often as the baby wants to feed	6	True	0	True	0	0	True	6	YES	0	0	5	1	1	1	1	0	0	0	1	1	1	0	1	0	0	1	1	0	1	1	0	1	1	0	0	0	1	0	0	1	1	0
REWA	YES	1	0	2	Immediately	On-demand- as often as the baby wants to feed	6	True	0	True	0	True	True	6	YES	0	0	5	1	1	1	1	1	1	1	0	1	1	0	1	1	0	1	1	0	0	0	0	1	0	0	1	1	0	0	1	1	1	0
REWA	YES	0	0	2	Immediately	9-12 times in 24 hours	6	True	0	True	True	0	True	6	YES	YES	0	5	1	1	1	1	0	0	0	1	1	1	0	1	0	1	1	1	0	1	1	0	1	1	0	1	0	0	1	1	1	1	0
REWA	YES	2	0	2	Immediately	9-12 times in 24 hours	6	True	True	True	0	0	True	6	YES	YES	YES	4	1	1	1	1	1	0	0	0	1	1	1	1	1	0	1	1	0	1	0	0	1	1	1	1	0	1	1	1	1	1	0
REWA	YES	2	0	2	Immediately	9-12 times in 24 hours	6	True	True	True	True	0	True	6	YES	YES	YES	3	1	1	1	1	0	0	0	0	1	1	0	1	1	0	1	1	0	1	1	0	0	0	1	1	0	1	1	1	1	0	1
REWA	YES	2	0	2	Immediately	9-12 times in 24 hours	6	True	True	True	True	0	True	6	YES	YES	YES	1	1	1	1	1	1	0	0	0	1	1	0	1	1	1	1	1	0	0	0	0	1	1	1	1	0	1	1	1	1	1	1
REWA	YES	2	0	2	Immediately	9-12 times in 24 hours	6	True	True	True	0	True	True	6	YES	YES	0	5	1	1	1	1	1	1	1	0	1	1	0	0	1	0	1	1	0	0	1	1	1	1	0	0	0	0	0	0	1	1	0
REWA	YES	3	0	2	Immediately	9-12 times in 24 hours	6	True	0	True	0	0	True	6	YES	YES	0	2	1	1	1	1	1	1	1	0	1	1	1	1	0	1	1	1	0	1	1	1	1	1	0	1	0	1	1	1	1	1	1
REWA	YES	3	0	2	Immediately	9-12 times in 24 hours	6	True	True	True	True	True	True	6	0	0	0	4	1	1	1	1	1	1	0	0	1	1	1	1	0	1	1	1	0	1	0	0	0	1	1	1	0	1	1	1	1	1	1
REWA	0	2	0	2	Immediately	9-12 times in 24 hours	6	True	True	True	0	True	True	6	YES	0	0	1	1	1	1	1	1	0	1	0	1	1	0	1	0	1	1	1	0	1	0	0	0	1	1	1	0	1	1	1	1	1	0
REWA	YES	5	0	2	Immediately	9-12 times in 24 hours	6	True	True	True	0	0	True	6	YES	YES	0	2	1	1	1	1	1	0	1	0	1	1	1	1	0	1	1	1	0	1	0	0	0	1	1	1	0	1	1	1	1	1	1
REWA	0	2	0	2	Immediately	9-12 times in 24 hours	6	True	0	True	0	0	0	6	0	YES	YES	2	1	1	1	1	0	0	0	0	1	1	1	1	0	1	1	1	1	0	0	0	0	1	1	0	0	1	1	1	1	1	0
REWA	YES	3	0	2	Immediately	9-12 times in 24 hours	6	True	True	True	True	True	True	6	YES	YES	0	2	1	1	1	1	1	1	1	0	1	1	1	1	0	1	1	1	0	1	1	1	1	1	1	1	1	0	1	1	1	1	0
REWA	YES	3	0	2	Immediately	9-12 times in 24 hours	6	True	True	True	0	True	0	6	YES	0	0	1	1	1	1	1	0	0	0	0	1	1	1	1	0	1	1	1	1	1	0	0	1	1	1	0	0	0	1	1	1	1	0
REWA	YES	5	0	2	Immediately	9-12 times in 24 hours	6	True	True	True	True	0	True	6	YES	0	0	1	1	1	1	1	0	0	0	0	1	1	1	1	0	1	1	1	1	1	0	0	0	1	0	0	0	1	1	1	1	1	0
REWA	YES	3	0	2	Immediately	9-12 times in 24 hours	6	True	True	True	True	True	0	6	YES	YES	0	3	1	1	1	1	0	0	0	0	1	1	1	1	0	1	1	1	1	1	0	0	1	1	0	1	0	1	0	1	1	1	0
REWA	YES	2	0	2	Immediately	9-12 times in 24 hours	6	True	0	True	0	0	True	6	YES	YES	0	2	1	1	1	1	0	0	0	0	1	1	1	1	0	1	0	1	0	1	1	0	1	0	0	0	0	0	0	0	1	1	1
REWA	YES	2	0	2	Immediately	9-12 times in 24 hours	6	True	True	True	0	True	True	6	YES	YES	YES	4	1	1	1	1	1	0	0	0	1	1	0	1	0	0	1	1	1	1	1	1	1	0	0	1	1	0	0	1	0	1	1
REWA	YES	2	0	2	Immediately	9-12 times in 24 hours	6	True	0	True	0	True	True	6	YES	YES	YES	3	1	1	1	1	1	0	0	0	1	1	1	1	0	0	1	1	0	1	1	0	1	1	0	0	0	0	1	1	1	1	0
REWA	0	3	0	2	Immediately	9-12 times in 24 hours	6	True	True	True	0	True	True	6	YES	YES	YES	1	1	1	1	1	1	1	1	0	1	1	1	1	0	1	1	1	0	1	0	0	1	1	1	0	0	1	1	1	1	1	0
REWA	YES	5	0	2	Immediately	9-12 times in 24 hours	6	True	True	True	True	0	True	6	YES	YES	YES	4	1	1	1	1	1	1	1	0	1	1	1	1	1	1	1	1	0	1	0	1	1	1	0	1	0	1	1	1	1	1	0
REWA	YES	2	0	2	Immediately	9-12 times in 24 hours	6	True	0	True	True	True	True	6	YES	0	0	3	1	1	1	1	0	0	0	0	1	1	0	1	0	1	1	1	0	0	0	0	1	1	0	0	0	1	0	0	1	1	0
REWA	YES	4	0	2	Immediately	9-12 times in 24 hours	6	True	True	True	0	True	True	6	YES	YES	YES	1	1	1	1	1	1	0	0	1	1	1	1	1	0	0	1	1	0	1	1	1	1	1	0	1	0	1	1	1	1	1	0
REWA	0	2	0	2	Immediately	On-demand- as often as the baby wants to feed	6	True	True	True	True	0	True	6	YES	YES	YES	2	1	1	1	1	1	1	1	0	1	1	1	0	1	1	1	1	0	1	1	0	0	1	1	0	0	1	0	1	1	1	0
REWA	YES	5	0	2	Immediately	9-12 times in 24 hours	6	True	0	True	0	0	True	6	YES	0	0	1	0	1	1	0	1	1	1	0	1	1	1	0	0	0	1	1	0	1	1	1	1	1	0	0	0	0	0	1	1	1	0
REWA	YES	4	0	2	Immediately	9-12 times in 24 hours	6	True	0	True	0	0	0	6	YES	YES	YES	5	1	1	1	1	1	1	0	0	1	1	0	1	1	0	1	1	0	1	1	1	1	0	1	0	1	0	1	1	1	0	1
REWA	0	4	0	2	Immediately	9-12 times in 24 hours	6	True	0	True	True	0	True	6	YES	YES	YES	1	1	1	1	0	1	1	0	0	1	1	0	1	1	1	1	0	1	1	0	1	0	1	1	1	0	0	1	1	1	1	0
REWA	YES	0	0	2	Immediately	On-demand- as often as the baby wants to feed	6	True	True	True	0	0	True	6	YES	YES	YES	1	1	1	1	1	1	1	0	0	1	1	1	1	1	0	1	1	0	1	1	1	0	0	1	1	1	0	0	1	1	1	0
REWA	YES	3	0	2	Immediately	On-demand- as often as the baby wants to feed	6	True	True	True	0	True	True	6	YES	0	0	3	1	1	1	0	1	0	1	0	1	1	1	0	1	1	0	1	0	0	0	1	1	0	1	0	1	0	1	1	1	1	0
REWA	YES	3	0	2	Immediately	Other Specify	6	True	True	True	0	0	True	6	YES	YES	YES	1	1	1	0	1	0	0	0	1	1	1	0	1	1	0	1	0	1	0	0	0	0	1	1	0	0	1	1	1	1	1	0
REWA	0	3	0	2	Immediately	On-demand- as often as the baby wants to feed	6	True	True	True	0	True	True	6	YES	YES	0	4	1	1	1	0	0	0	0	1	1	1	0	1	0	0	0	1	1	1	0	0	0	1	0	0	0	1	1	1	1	0	0
REWA	YES	4	0	2	Immediately	9-12 times in 24 hours	6	True	0	True	0	True	True	6	YES	YES	YES	3	0	1	0	1	0	0	0	0	1	0	0	1	0	0	0	1	0	0	0	1	0	0	1	0	0	1	0	0	0	1	0
REWA	YES	3	YES	2	Immediately	9-12 times in 24 hours	6	True	True	True	True	True	True	6	0	YES	0	1	1	1	1	1	0	1	1	0	1	1	1	1	0	1	1	1	1	1	0	1	0	1	1	0	0	1	0	1	1	1	0
REWA	YES	5	0	3	Immediately	9-12 times in 24 hours	6	True	0	True	0	True	0	6	YES	YES	YES	4	1	1	1	1	0	0	0	0	1	1	0	1	0	0	0	1	0	1	1	0	1	0	0	0	0	0	1	0	1	1	0
REWA	YES	3	0	3	Immediately	9-12 times in 24 hours	6	True	True	True	True	0	True	6	YES	YES	0	2	1	1	1	1	0	0	0	0	1	1	0	1	0	0	1	1	0	1	0	0	1	1	0	0	0	0	1	1	1	1	0
REWA	YES	1	0	2	Immediately	9-12 times in 24 hours	6	True	True	True	0	True	True	6	YES	YES	0	5	1	1	1	1	1	0	0	0	1	1	1	1	0	1	0	1	1	1	0	0	1	1	0	0	0	0	1	1	1	1	0
REWA	YES	2	0	2	Immediately	9-12 times in 24 hours	6	True	0	True	0	True	True	6	YES	YES	0	3	1	1	0	1	0	0	0	1	1	1	1	1	0	1	1	1	0	0	0	0	0	1	0	0	0	0	1	0	1	1	0
REWA	YES	3	0	2	Immediately	On-demand- as often as the baby wants to feed	6	True	True	True	True	0	True	6	YES	YES	YES	3	1	1	1	1	1	0	0	0	1	1	1	1	1	0	1	1	0	1	0	0	1	1	0	1	0	1	1	1	1	1	0
REWA	0	1	0	2	Immediately	9-12 times in 24 hours	6	True	0	True	True	0	True	6	YES	0	0	1	1	1	1	1	1	0	1	0	1	1	0	1	1	0	1	1	0	0	0	0	0	1	1	0	0	1	1	1	1	1	0
REWA	YES	3	0	2	Immediately	9-12 times in 24 hours	6	True	True	True	True	0	True	6	YES	YES	0	1	1	1	1	1	1	0	0	0	1	1	1	1	1	0	1	1	0	1	0	1	0	1	1	0	0	1	1	1	1	1	0
REWA	YES	3	0	2	Immediately	9-12 times in 24 hours	6	True	0	True	True	True	True	6	0	YES	0	5	1	1	1	1	1	1	0	0	1	1	1	1	0	1	1	1	1	1	0	0	1	1	1	0	0	1	1	1	1	0	1
REWA	0	3	YES	2	Within first 24 hours	9-12 times in 24 hours	6	True	True	True	True	True	True	6	YES	0	0	2	1	1	1	1	0	0	0	1	1	1	1	1	0	1	1	1	1	1	1	0	0	1	0	1	1	1	0	0	0	0	0
REWA	YES	3	YES	2	Immediately	9-12 times in 24 hours	6	True	True	True	True	0	True	6	YES	YES	YES	3	1	1	1	1	1	0	0	1	1	0	1	1	0	1	1	1	1	1	1	1	1	1	0	0	0	0	1	1	1	1	0
REWA	0	2	0	2	Immediately	9-12 times in 24 hours	6	True	True	True	0	0	True	6	YES	YES	YES	1	1	1	1	1	1	1	1	0	1	1	1	1	0	1	1	1	1	1	1	0	1	1	0	0	1	0	1	1	1	1	1
REWA	YES	3	0	2	Immediately	9-12 times in 24 hours	6	True	True	True	0	0	True	6	YES	YES	YES	4	1	1	1	0	1	1	1	0	1	1	1	1	0	1	1	1	0	1	0	0	1	1	1	1	0	1	1	1	1	1	0
REWA	YES	2	0	2	Immediately	9-12 times in 24 hours	6	True	True	True	0	0	True	6	YES	YES	YES	1	1	1	1	0	1	1	1	0	1	1	0	1	0	1	1	1	0	1	1	0	1	1	1	1	0	1	1	1	1	1	0
REWA	YES	4	0	2	Immediately	9-12 times in 24 hours	6	True	True	True	True	0	True	6	YES	YES	0	3	1	1	1	1	1	1	0	0	1	1	1	1	1	1	1	1	1	0	1	1	1	1	1	1	0	0	0	1	1	1	0
REWA	YES	3	0	2	Immediately	9-12 times in 24 hours	6	True	True	True	0	0	True	6	YES	YES	0	5	1	1	1	1	1	1	1	0	1	1	1	1	0	0	1	1	0	1	1	1	1	1	1	0	0	1	0	1	1	1	0
REWA	YES	3	0	2	Immediately	9-12 times in 24 hours	6	True	0	True	0	0	True	6	YES	YES	0	5	1	1	1	1	1	1	1	1	1	1	0	1	0	0	1	1	0	1	0	0	0	1	1	0	0	1	1	1	1	1	0
REWA	YES	4	0	2	Immediately	9-12 times in 24 hours	6	True	True	True	0	True	True	6	YES	YES	0	3	1	1	1	1	1	1	1	0	1	1	1	1	0	1	1	1	0	0	0	1	1	1	0	1	1	0	1	1	1	1	1
REWA	YES	2	0	2	Immediately	9-12 times in 24 hours	6	True	True	True	True	True	True	6	YES	0	0	3	1	1	1	1	1	0	1	0	1	1	1	1	0	1	1	1	0	1	0	1	1	1	1	1	0	1	1	1	1	1	1
REWA	0	3	0	2	Immediately	9-12 times in 24 hours	6	True	0	True	0	True	True	6	YES	YES	YES	5	1	1	1	1	1	1	1	1	1	1	1	1	0	1	1	1	1	1	1	1	1	1	1	1	1	0	1	1	1	1	0
REWA	YES	7	0	2	Immediately	9-12 times in 24 hours	6	True	0	True	0	True	0	6	0	0	0	1	1	1	1	1	1	1	1	0	1	1	0	1	0	0	1	1	0	1	1	0	1	1	0	0	0	0	0	1	1	1	0
REWA	YES	2	0	2	Immediately	On-demand- as often as the baby wants to feed	6	True	0	True	True	0	True	6	YES	YES	0	5	1	1	1	1	0	0	0	0	1	1	0	1	1	0	1	1	1	1	1	0	1	0	1	0	1	1	0	1	1	1	0
REWA	YES	4	0	2	Immediately	9-12 times in 24 hours	6	True	0	True	True	0	True	6	YES	YES	YES	3	1	1	1	1	0	0	1	0	1	1	0	1	1	0	1	1	0	1	0	1	1	0	1	0	1	0	0	1	1	1	1
REWA	YES	3	0	2	Immediately	9-12 times in 24 hours	6	True	0	True	True	0	True	6	YES	YES	YES	1	1	1	1	1	1	1	1	0	1	1	0	1	1	0	1	1	1	1	1	1	1	0	1	0	1	0	1	1	1	1	0
REWA	0	2	YES	3	Immediately	9-12 times in 24 hours	6	True	True	True	True	True	True	6	YES	0	0	3	1	1	1	1	1	1	1	0	1	1	0	0	1	1	1	1	0	0	0	1	1	1	1	0	0	0	1	1	1	1	0
REWA	YES	2	0	2	Immediately	9-12 times in 24 hours	6	True	0	True	0	0	True	6	YES	0	YES	3	1	1	1	1	1	0	1	0	1	1	1	1	0	0	1	1	0	1	0	0	1	1	1	0	0	1	1	1	1	1	0
REWA	YES	2	0	2	Immediately	9-12 times in 24 hours	6	True	0	True	True	0	True	6	YES	YES	0	1	1	1	1	1	0	0	0	0	1	0	0	1	1	0	0	1	0	1	0	0	1	0	0	1	0	1	1	1	1	1	0
REWA	YES	2	0	2	Immediately	9-12 times in 24 hours	6	True	True	True	0	0	True	6	YES	0	0	3	1	1	1	1	0	0	1	0	1	1	1	1	0	1	1	1	1	1	0	0	0	1	0	0	0	1	1	1	1	1	0
REWA	YES	4	0	2	Immediately	9-12 times in 24 hours	6	True	0	True	0	0	True	6	YES	YES	0	1	1	1	1	1	1	0	1	0	1	1	0	0	1	0	1	1	0	0	1	1	0	1	1	1	0	0	0	0	1	1	1
REWA	YES	4	0	2	Within first 24 hours	On-demand- as often as the baby wants to feed	6	True	True	True	True	0	True	6	YES	0	YES	1	0	1	1	1	1	0	1	0	1	1	0	1	0	0	0	1	0	1	1	0	0	1	1	0	0	1	1	1	0	0	0
REWA	0	2	0	2	Immediately	9-12 times in 24 hours	6	True	0	True	0	0	True	6	0	YES	YES	5	1	1	1	1	0	0	0	0	1	1	1	1	0	0	0	1	1	1	1	0	1	0	0	0	0	0	1	1	1	1	0
REWA	0	3	0	2	Immediately	9-12 times in 24 hours	6	True	0	True	0	True	0	6	YES	YES	0	2	1	1	1	1	1	0	0	1	1	1	1	1	0	1	0	1	1	1	0	0	1	0	0	1	1	1	0	1	1	1	0
REWA	YES	7	0	2	Immediately	9-12 times in 24 hours	6	True	True	True	True	True	0	6	YES	0	0	4	1	1	1	1	1	1	1	1	1	1	1	1	0	1	1	1	0	1	0	0	1	1	0	1	0	1	1	0	1	1	0
REWA	YES	2	0	3	Immediately	9-12 times in 24 hours	6	0	0	True	0	True	True	6	YES	YES	0	5	1	1	1	0	0	0	0	0	1	1	0	0	0	1	0	1	0	0	1	1	0	1	0	0	0	1	0	0	1	0	0
REWA	YES	3	0	3	Immediately	Other Specify	6	True	True	True	0	0	0	6	YES	YES	0	5	1	1	1	1	0	0	0	0	1	1	1	0	0	0	1	0	0	0	0	0	1	0	1	0	0	0	1	1	1	1	0
REWA	YES	1	0	2	Immediately	On-demand- as often as the baby wants to feed	6	True	True	True	True	True	True	7	YES	0	YES	4	1	1	1	1	0	0	0	0	1	1	1	0	1	0	1	1	1	1	1	0	1	1	0	1	0	0	0	0	1	0	0
REWA	YES	1	0	2	Immediately	On-demand- as often as the baby wants to feed	6	True	True	0	0	0	True	6	YES	YES	0	3	1	1	1	0	1	0	0	1	1	1	1	1	0	0	1	1	0	1	0	0	0	1	0	1	0	1	0	1	1	0	1
REWA	YES	2	0	2	Immediately	9-12 times in 24 hours	6	True	0	True	True	True	True	6	YES	0	0	2	1	1	1	1	1	0	1	0	1	1	1	1	0	0	1	1	0	1	0	0	0	1	0	0	0	1	1	0	1	0	0
REWA	YES	3	0	2	Immediately	9-12 times in 24 hours	6	True	True	True	True	0	True	6	YES	YES	0	3	1	1	1	1	0	0	0	1	1	0	1	1	1	0	1	1	0	0	0	1	1	1	1	0	0	1	1	1	1	1	0
REWA	YES	5	0	2	Immediately	9-12 times in 24 hours	6	True	True	True	True	0	True	6	YES	0	0	4	1	1	1	1	1	0	1	0	1	1	1	1	0	1	1	1	0	1	1	0	0	1	1	1	0	1	1	1	1	1	0
REWA	YES	4	0	2	Immediately	9-12 times in 24 hours	6	True	True	True	True	True	0	6	YES	0	0	1	1	1	1	1	1	0	1	0	1	1	1	1	0	1	1	1	0	0	0	0	0	1	1	1	0	1	1	1	1	1	0
REWA	YES	2	0	2	Immediately	9-12 times in 24 hours	6	True	True	True	True	0	True	6	YES	YES	YES	3	1	1	1	1	1	1	1	0	1	1	1	1	0	1	1	1	0	1	0	0	1	1	1	1	1	1	1	1	1	1	1
REWA	YES	2	0	2	Immediately	9-12 times in 24 hours	6	True	True	True	True	0	True	6	YES	0	0	1	1	1	1	1	1	1	1	0	1	1	0	1	0	0	1	1	0	1	1	0	1	1	0	0	1	1	0	1	1	1	0
REWA	YES	0	0	2	Immediately	On-demand- as often as the baby wants to feed	6	True	True	True	True	0	0	6	YES	YES	YES	3	0	1	0	1	0	0	0	0	1	0	0	1	0	0	1	1	0	0	0	0	1	1	0	0	1	1	1	1	1	0	0
REWA	YES	2	0	2	Immediately	9-12 times in 24 hours	6	True	True	True	0	0	True	6	YES	YES	0	1	1	1	1	1	1	1	1	0	1	1	0	1	0	0	1	1	1	1	0	0	0	1	1	0	0	1	0	1	1	1	0
REWA	YES	1	0	2	Immediately	9-12 times in 24 hours	6	True	True	True	0	0	True	6	YES	YES	0	4	1	1	1	1	1	1	1	0	1	1	0	1	0	0	1	1	0	1	0	0	1	1	1	0	0	1	0	1	1	1	0
REWA	YES	2	0	2	Immediately	9-12 times in 24 hours	6	True	0	True	0	0	True	6	YES	YES	YES	1	1	1	1	1	1	1	1	0	1	1	0	1	0	1	1	1	0	1	0	0	0	1	1	0	0	1	1	1	1	1	0
REWA	YES	3	0	2	Immediately	9-12 times in 24 hours	6	True	True	True	0	0	True	6	YES	0	0	1	1	1	1	1	0	0	0	0	1	1	1	1	0	1	1	1	0	0	0	0	1	0	0	0	1	0	1	1	1	1	0
REWA	YES	5	YES	2	Immediately	9-12 times in 24 hours	6	True	True	True	True	0	0	6	YES	YES	YES	2	1	1	1	1	0	0	0	0	1	1	0	1	0	0	1	1	1	1	0	0	1	0	1	0	0	1	0	1	1	1	0
REWA	YES	2	0	2	Immediately	9-12 times in 24 hours	6	True	0	True	True	True	True	6	YES	YES	0	2	1	1	1	1	1	1	1	0	1	1	1	1	0	0	1	1	0	1	1	1	1	1	0	0	1	0	1	1	1	1	0
REWA	YES	3	0	2	Immediately	9-12 times in 24 hours	6	True	0	True	0	True	0	6	YES	YES	0	1	1	1	1	1	1	0	0	0	1	1	1	0	0	0	1	1	0	1	1	0	1	1	1	0	0	0	0	1	1	1	0
REWA	YES	2	0	2	Immediately	Other Specify	6	True	0	True	0	True	0	6	YES	0	0	3	1	1	1	1	1	1	1	0	1	1	1	1	0	1	1	1	0	1	1	0	1	1	0	0	1	0	1	1	1	1	0
REWA	YES	2	0	2	Immediately	9-12 times in 24 hours	6	True	True	True	0	True	True	6	YES	YES	YES	2	1	1	1	1	1	0	1	0	1	1	1	1	0	1	0	1	0	1	1	1	1	0	0	0	1	1	1	1	1	1	0
REWA	YES	2	YES	2	Immediately	9-12 times in 24 hours	6	True	True	True	0	True	True	6	YES	0	YES	1	1	1	1	1	1	1	1	0	1	1	1	1	1	1	1	1	1	1	1	1	1	0	1	0	1	1	1	1	1	1	1
REWA	YES	3	0	2	Immediately	9-12 times in 24 hours	6	True	0	True	0	True	True	6	YES	YES	YES	3	1	1	1	1	0	0	0	1	1	1	1	0	1	0	1	1	1	1	1	0	1	1	0	1	0	0	1	1	1	1	0
REWA	YES	2	0	2	Immediately	9-12 times in 24 hours	6	True	0	True	0	True	True	6	YES	0	0	1	1	1	1	1	1	0	0	1	1	1	1	1	0	0	1	1	0	1	1	0	1	0	0	1	0	0	1	1	1	1	0
REWA	YES	3	0	2	Immediately	9-12 times in 24 hours	6	True	True	True	True	True	True	6	YES	YES	0	2	1	1	1	0	1	0	0	0	1	1	1	1	0	1	1	1	1	1	0	0	1	1	0	1	0	1	1	1	1	1	0
REWA	YES	1	0	2	Immediately	9-12 times in 24 hours	6	True	0	True	True	True	True	6	YES	YES	0	3	1	1	1	1	0	0	0	0	1	1	0	1	1	0	0	1	0	1	1	1	0	1	0	1	0	1	0	0	1	1	0
REWA	0	6	0	2	Immediately	9-12 times in 24 hours	6	True	0	True	0	0	0	6	YES	YES	0	2	1	1	1	1	0	0	0	0	1	1	1	1	0	0	0	1	0	0	0	0	1	1	1	0	0	0	1	1	1	1	0
REWA	0	2	0	2	Immediately	9-12 times in 24 hours	6	True	True	True	True	True	True	6	YES	YES	0	5	1	1	1	1	1	0	0	0	1	1	1	1	0	1	1	1	1	1	0	1	1	1	0	1	0	1	0	1	1	1	0
REWA	YES	3	0	2	Immediately	9-12 times in 24 hours	6	True	True	True	0	True	True	6	YES	YES	0	1	1	1	1	1	1	1	1	0	1	1	1	1	0	1	1	1	0	0	0	1	1	1	0	1	1	0	1	1	1	1	0
REWA	YES	2	0	2	Immediately	9-12 times in 24 hours	6	True	True	True	True	True	True	6	YES	YES	0	4	1	1	1	1	1	0	0	0	1	1	1	1	1	1	1	1	1	1	1	1	1	1	0	1	0	0	1	1	1	1	1
REWA	YES	2	0	2	Immediately	9-12 times in 24 hours	6	True	True	True	0	0	True	6	YES	0	0	2	1	1	1	0	1	0	0	1	1	1	1	1	0	1	1	1	0	1	0	0	1	1	1	1	0	0	1	0	1	1	0
REWA	YES	2	0	2	Immediately	9-12 times in 24 hours	6	True	True	True	True	0	True	6	YES	YES	0	1	1	1	1	0	1	1	1	0	1	1	0	1	0	1	1	1	1	1	1	0	1	1	1	0	0	1	1	1	1	1	1
REWA	0	2	0	2	Immediately	9-12 times in 24 hours	6	True	True	True	0	0	True	6	YES	YES	0	3	1	1	1	1	1	1	1	1	1	1	1	1	1	1	0	1	1	1	1	0	1	1	0	0	0	0	1	1	1	1	0
REWA	YES	6	0	2	Immediately	9-12 times in 24 hours	6	True	True	True	True	0	True	6	YES	0	0	2	1	1	1	0	0	0	0	0	1	1	0	1	0	0	0	1	0	1	1	0	1	1	1	0	0	0	1	1	1	1	0
REWA	YES	4	0	2	Immediately	9-12 times in 24 hours	6	True	True	True	True	0	True	6	YES	YES	0	1	1	1	1	1	1	0	1	0	1	1	1	1	0	1	1	1	0	1	0	0	0	1	0	1	1	1	1	1	1	1	0
REWA	YES	3	0	2	Immediately	9-12 times in 24 hours	6	True	True	True	True	0	True	6	YES	0	YES	2	1	1	1	1	1	0	1	0	1	1	1	0	0	1	1	1	0	1	0	0	1	1	1	1	0	1	1	1	1	1	1
REWA	YES	2	0	2	Immediately	9-12 times in 24 hours	6	True	True	True	0	True	True	6	YES	0	0	4	1	1	1	1	1	1	1	0	1	1	1	1	0	1	1	1	1	1	1	1	1	1	0	1	1	1	1	1	1	1	0
REWA	YES	4	0	2	Immediately	9-12 times in 24 hours	6	True	True	True	True	True	True	6	YES	YES	0	5	1	1	1	1	1	0	1	0	1	1	1	1	0	1	1	1	0	1	0	0	0	1	1	1	0	1	0	1	1	1	1
REWA	YES	3	0	2	Immediately	9-12 times in 24 hours	6	True	0	True	0	0	True	6	0	0	0	3	1	1	1	1	1	1	1	0	1	1	0	0	0	0	1	1	0	0	0	0	0	1	0	0	0	0	1	1	1	1	1
REWA	YES	2	0	2	Immediately	9-12 times in 24 hours	6	True	0	True	True	0	True	6	YES	0	0	2	1	1	1	1	1	0	0	0	1	1	0	1	0	1	1	1	1	1	1	1	1	1	0	1	0	0	1	1	1	1	0
REWA	YES	3	0	2	Immediately	On-demand- as often as the baby wants to feed	6	True	True	True	0	True	True	6	0	0	0	1	1	1	1	1	1	0	0	0	1	1	0	1	0	1	1	0	1	1	0	1	0	1	1	0	1	0	1	1	1	1	0
REWA	YES	4	0	2	Immediately	On-demand- as often as the baby wants to feed	6	True	True	True	True	0	True	6	YES	0	0	3	1	1	1	1	1	0	1	0	1	1	0	1	1	1	0	1	0	1	1	1	0	1	0	0	1	1	1	1	1	1	1
REWA	YES	2	0	2	Immediately	9-12 times in 24 hours	6	True	0	True	True	0	True	6	YES	YES	YES	5	1	1	1	1	1	0	1	0	1	1	0	1	1	1	1	1	0	1	1	0	1	1	1	0	1	1	1	1	1	0	1
REWA	0	3	0	2	Immediately	9-12 times in 24 hours	6	True	True	True	True	0	0	6	YES	0	0	5	1	1	1	1	1	0	0	0	1	1	0	1	1	0	1	1	0	1	1	1	0	1	1	1	1	0	1	1	1	1	1
REWA	YES	2	0	2	Within first 24 hours	9-12 times in 24 hours	6	True	True	True	True	0	True	6	YES	0	0	2	1	1	1	1	1	1	0	0	1	1	1	1	0	1	1	1	0	1	1	1	1	1	0	1	0	0	1	1	0	0	0
REWA	YES	2	0	2	Immediately	9-12 times in 24 hours	6	True	True	True	True	0	True	6	YES	YES	0	5	1	1	1	1	1	0	1	0	1	1	0	1	1	1	1	1	0	1	1	0	1	1	1	1	0	1	1	1	1	1	0
REWA	YES	3	0	2	Immediately	9-12 times in 24 hours	6	True	True	True	True	0	True	6	YES	YES	0	4	1	1	1	1	1	0	1	0	1	1	0	0	0	0	1	1	0	0	0	0	1	1	0	0	0	0	1	1	1	1	1
REWA	YES	3	0	2	Immediately	9-12 times in 24 hours	6	True	True	True	True	0	True	6	YES	YES	YES	5	1	1	1	1	0	0	0	0	1	1	1	1	0	1	1	1	0	1	1	0	0	1	1	1	0	0	1	1	1	1	0
REWA	YES	1	0	2	Immediately	9-12 times in 24 hours	6	True	True	True	0	0	0	6	YES	YES	0	1	1	1	1	1	1	0	1	0	1	1	0	1	1	0	1	1	0	1	0	1	1	1	1	0	0	0	1	1	1	1	0
REWA	YES	2	0	2	Immediately	9-12 times in 24 hours	6	True	0	True	0	0	True	6	YES	0	0	1	1	1	1	0	0	1	1	0	1	1	0	1	1	0	1	1	0	1	0	1	0	1	0	1	0	0	1	1	1	0	1
REWA	YES	4	0	2	Immediately	9-12 times in 24 hours	6	True	True	True	0	0	True	7	YES	0	0	4	1	1	1	1	1	0	0	0	1	0	1	1	0	0	1	1	0	1	1	1	1	0	0	1	0	0	1	0	1	0	0
REWA	YES	2	0	2	Within first 24 hours	9-12 times in 24 hours	6	True	0	True	0	0	True	6	YES	0	0	4	1	1	1	1	0	0	0	0	1	1	0	1	1	0	1	1	0	1	1	1	1	0	0	0	0	1	1	0	0	0	0
REWA	0	3	0	2	Immediately	9-12 times in 24 hours	6	True	0	True	0	0	True	6	YES	YES	0	4	1	1	1	1	0	0	0	0	1	1	0	1	0	0	1	1	1	1	1	0	1	1	0	0	0	1	1	1	1	1	1
REWA	YES	3	0	2	Immediately	9-12 times in 24 hours	6	True	0	True	True	True	True	6	YES	YES	0	4	1	1	0	1	0	0	0	0	1	1	1	1	1	1	1	1	1	0	0	0	1	1	0	1	1	1	1	1	1	1	0
REWA	YES	2	0	2	Immediately	On-demand- as often as the baby wants to feed	6	True	True	True	0	True	True	6	YES	YES	0	2	1	1	1	1	0	0	0	0	1	1	1	1	1	1	1	1	1	1	0	0	0	1	1	0	0	0	1	1	1	1	0
REWA	YES	3	0	2	Immediately	9-12 times in 24 hours	6	True	True	True	True	True	True	6	YES	YES	0	4	1	1	1	1	0	0	0	0	1	1	1	1	0	1	1	1	1	1	1	0	0	1	1	0	0	0	1	1	1	1	0
REWA	0	2	YES	2	Immediately	9-12 times in 24 hours	6	True	True	True	0	0	True	6	YES	YES	YES	4	1	1	1	1	1	0	0	0	1	1	1	1	1	0	1	1	0	1	1	0	0	1	1	0	1	1	1	1	1	1	0
REWA	YES	5	0	2	Immediately	On-demand- as often as the baby wants to feed	6	True	0	True	True	0	0	6	YES	0	0	1	1	1	0	1	0	1	1	0	1	0	0	1	1	0	1	1	0	1	0	0	1	1	0	0	0	1	1	1	1	0	0
REWA	YES	5	YES	2	Within the first week	On-demand- as often as the baby wants to feed	6	True	True	True	True	0	True	6	YES	YES	0	2	1	1	1	1	1	0	0	0	1	1	1	1	0	0	1	1	0	1	0	1	0	1	0	1	0	1	1	1	0	0	0
REWA	YES	2	0	2	Immediately	On-demand- as often as the baby wants to feed	6	True	0	True	0	0	True	6	YES	YES	0	3	1	1	0	1	1	0	1	0	1	1	0	1	1	0	1	1	0	1	0	0	1	0	1	1	0	0	1	1	1	1	0
REWA	YES	3	0	2	Immediately	On-demand- as often as the baby wants to feed	6	True	True	True	True	0	True	6	YES	YES	0	2	1	1	1	1	1	1	1	0	1	1	1	1	0	0	1	1	1	1	1	1	1	0	1	1	0	0	1	1	0	1	1
REWA	YES	2	0	2	Immediately	9-12 times in 24 hours	6	True	True	True	0	True	True	6	YES	YES	0	4	0	1	1	1	1	0	0	0	1	1	1	1	0	1	0	1	0	0	1	0	1	1	0	1	0	0	0	1	1	1	0
REWA	0	3	0	2	Immediately	9-12 times in 24 hours	6	True	True	True	True	0	True	6	YES	YES	YES	3	1	1	1	1	1	0	1	0	1	1	1	1	0	1	1	1	0	1	1	0	0	1	1	1	0	1	1	0	1	1	1
REWA	0	4	0	2	Immediately	9-12 times in 24 hours	6	True	True	True	0	True	True	6	YES	YES	0	3	1	1	1	1	1	0	1	0	1	1	1	1	0	1	1	1	0	1	0	0	0	1	0	1	0	1	1	1	1	0	0
REWA	YES	3	0	2	Immediately	9-12 times in 24 hours	6	True	True	True	True	True	True	6	YES	YES	0	3	1	1	1	1	0	0	0	0	1	1	1	1	0	1	1	1	0	1	0	1	1	0	0	1	1	0	1	1	1	1	0
REWA	0	6	0	2	Immediately	9-12 times in 24 hours	6	True	True	True	True	0	True	6	YES	YES	0	1	1	1	1	1	1	1	1	0	1	1	0	1	0	1	1	1	0	1	1	0	1	1	0	1	0	1	1	1	1	1	1
REWA	YES	2	0	2	Immediately	9-12 times in 24 hours	6	True	True	True	0	0	True	6	YES	YES	0	2	1	1	1	0	1	1	1	0	1	1	0	1	0	1	1	1	0	0	0	0	1	1	0	0	0	1	1	1	1	1	0
REWA	0	3	0	2	Immediately	On-demand- as often as the baby wants to feed	6	True	True	True	0	0	True	6	YES	YES	0	5	1	1	1	0	1	1	1	0	1	1	1	1	0	1	1	1	1	1	0	0	1	1	0	1	1	0	1	1	1	1	0
REWA	0	3	0	2	Immediately	9-12 times in 24 hours	6	True	True	True	0	0	True	6	YES	YES	0	1	1	1	1	0	1	1	1	0	1	1	0	1	0	1	1	1	0	1	1	0	1	1	1	1	0	1	1	1	1	1	0
REWA	YES	2	0	2	Immediately	9-12 times in 24 hours	6	True	True	True	True	0	True	6	YES	YES	0	2	1	1	1	0	1	1	0	0	1	1	1	1	1	1	1	1	1	1	1	1	1	0	0	1	0	1	1	0	1	0	0
REWA	YES	2	0	2	Immediately	9-12 times in 24 hours	6	True	0	True	0	0	0	6	YES	YES	0	1	1	1	0	1	1	0	0	0	1	1	0	1	1	0	1	1	0	1	0	1	1	0	0	1	0	1	1	1	1	1	0
REWA	YES	2	0	2	Immediately	9-12 times in 24 hours	6	True	0	True	0	0	True	6	YES	0	0	5	1	1	1	1	1	1	1	0	1	1	1	1	1	0	1	1	1	1	0	0	0	1	1	1	0	1	1	1	1	1	0
REWA	YES	2	0	2	Immediately	On-demand- as often as the baby wants to feed	6	True	True	True	0	0	True	6	YES	YES	0	2	1	1	0	1	1	0	1	0	1	1	1	1	0	0	1	1	0	1	1	0	0	1	0	1	0	1	1	1	1	1	0
REWA	YES	2	0	2	Immediately	On-demand- as often as the baby wants to feed	6	True	True	True	True	True	True	6	YES	YES	0	4	1	1	1	1	1	0	1	0	1	1	0	1	0	1	1	1	0	1	1	0	0	1	0	0	0	1	0	1	1	1	0
REWA	YES	2	0	2	Immediately	9-12 times in 24 hours	6	True	True	True	0	0	True	7	YES	YES	0	1	1	1	0	1	0	0	0	1	1	1	0	0	1	1	1	1	1	0	0	1	1	0	0	1	0	0	1	1	1	1	1
REWA	0	2	0	2	Immediately	9-12 times in 24 hours	6	True	True	True	0	True	0	6	0	YES	0	3	1	1	1	1	1	0	1	1	1	1	1	1	0	0	1	1	0	1	0	1	1	0	0	0	0	1	1	1	1	1	0
REWA	YES	3	0	2	Immediately	9-12 times in 24 hours	6	True	True	True	0	True	True	6	YES	YES	0	2	1	1	1	1	1	1	1	1	1	1	1	1	0	1	1	1	1	1	1	1	1	1	1	0	1	0	1	1	1	1	0
REWA	YES	3	0	2	Immediately	Other Specify	6	True	True	True	0	True	0	6	0	YES	0	1	1	1	1	1	1	0	0	1	1	1	1	0	0	0	1	1	0	0	0	0	1	0	0	0	1	0	1	0	1	1	0
REWA	YES	2	0	2	Immediately	9-12 times in 24 hours	6	True	True	True	0	0	True	6	0	YES	0	3	1	1	1	1	1	1	1	0	1	1	0	0	0	0	1	1	0	0	0	0	0	1	1	0	0	0	0	1	1	1	0
REWA	0	2	0	2	Immediately	9-12 times in 24 hours	6	True	True	True	0	0	True	6	YES	0	0	5	1	1	1	1	1	1	1	0	1	1	0	1	0	0	1	1	0	1	1	0	1	0	1	0	1	1	1	1	1	1	0
REWA	0	2	0	2	Immediately	Other Specify	6	True	True	True	True	0	True	6	YES	0	0	3	0	1	1	1	1	0	1	0	1	1	0	0	1	0	0	1	1	1	1	0	1	1	1	0	1	0	1	1	1	1	0
REWA	YES	2	0	2	Immediately	9-12 times in 24 hours	6	True	True	True	0	True	True	6	YES	YES	0	2	1	1	1	1	1	1	1	1	1	1	1	1	0	1	1	1	0	1	1	1	1	1	0	1	1	0	1	1	1	1	0
REWA	YES	4	0	2	Immediately	On-demand- as often as the baby wants to feed	6	True	True	True	0	True	0	6	YES	0	0	1	1	1	1	1	0	0	0	0	1	1	0	1	1	1	1	1	0	1	1	1	0	1	0	0	0	1	0	1	1	1	1
REWA	YES	4	0	2	Immediately	9-12 times in 24 hours	6	True	0	True	True	0	True	6	YES	YES	0	2	1	1	1	1	1	0	1	0	1	1	0	1	0	1	1	1	0	1	1	0	1	0	1	0	1	1	1	1	1	1	1
REWA	YES	3	0	2	Immediately	9-12 times in 24 hours	6	True	True	True	0	True	True	6	YES	YES	0	5	1	1	1	1	1	0	0	0	1	1	1	1	0	1	1	1	1	0	0	0	0	1	1	0	0	1	1	1	1	1	0
REWA	YES	2	0	2	Immediately	9-12 times in 24 hours	6	True	True	True	True	True	True	6	YES	YES	0	5	1	1	1	1	0	0	0	0	1	1	0	1	1	1	0	1	1	1	1	1	1	1	1	1	1	0	1	1	1	1	1
REWA	YES	7	YES	2	Immediately	9-12 times in 24 hours	6	True	True	True	0	True	True	6	YES	YES	0	1	1	1	1	1	1	1	1	0	1	1	1	1	0	1	1	1	1	1	0	0	1	1	0	0	1	1	1	1	1	1	0
REWA	YES	3	0	3	Immediately	9-12 times in 24 hours	6	0	True	True	True	True	True	6	YES	YES	0	4	1	1	1	1	0	0	0	0	1	1	1	1	0	1	1	1	1	0	1	0	0	1	0	1	0	1	1	1	1	1	0
REWA	YES	3	0	2	Immediately	9-12 times in 24 hours	6	True	True	True	0	True	True	6	YES	YES	0	3	1	1	1	1	1	1	1	0	1	1	1	1	0	1	1	1	1	1	0	0	0	1	0	0	1	1	1	1	1	1	0
REWA	0	3	0	2	Immediately	9-12 times in 24 hours	6	True	0	True	True	True	True	6	YES	YES	0	5	1	1	1	1	1	1	1	0	1	1	0	0	1	1	1	1	0	1	1	1	1	1	1	1	0	0	0	0	1	1	1
REWA	0	2	0	2	Immediately	9-12 times in 24 hours	6	True	True	True	True	True	True	6	YES	YES	0	5	1	1	1	1	0	0	0	0	1	1	1	1	0	1	1	1	0	1	0	1	0	0	1	1	1	1	1	1	1	1	0
REWA	0	2	0	2	Immediately	On-demand- as often as the baby wants to feed	6	True	True	True	0	True	True	6	YES	YES	0	1	1	1	1	0	0	0	0	0	1	1	1	1	0	1	0	1	1	1	1	0	0	1	1	0	0	1	1	1	1	1	0
REWA	YES	2	0	2	Immediately	9-12 times in 24 hours	6	True	True	True	True	True	True	6	YES	YES	0	1	1	1	1	1	0	0	0	0	1	1	1	1	1	1	1	1	0	0	0	0	1	1	0	1	0	1	1	1	1	1	0
REWA	YES	3	0	2	Immediately	9-12 times in 24 hours	6	True	0	True	0	True	True	6	YES	YES	0	2	1	1	1	1	0	0	0	1	1	1	1	0	0	1	1	1	0	0	0	0	0	0	1	1	1	1	1	1	1	1	0
REWA	0	3	0	2	Immediately	9-12 times in 24 hours	6	True	True	True	0	0	True	6	YES	YES	YES	1	1	1	1	1	1	0	1	0	1	1	0	1	1	0	1	1	0	1	1	0	1	0	0	0	0	1	0	0	1	1	0
REWA	YES	3	0	2	Immediately	9-12 times in 24 hours	6	True	True	True	True	True	True	6	YES	YES	0	2	1	1	1	1	0	0	0	0	1	1	1	1	0	1	1	1	1	1	1	0	1	1	0	1	0	1	1	1	1	1	0
REWA	YES	4	0	2	Immediately	9-12 times in 24 hours	6	True	True	True	True	True	True	6	YES	YES	0	1	1	1	1	1	1	0	0	0	1	1	1	1	1	1	1	1	1	1	0	0	1	1	1	1	1	1	1	1	1	1	0
REWA	0	3	0	2	Immediately	On-demand- as often as the baby wants to feed	6	True	True	True	True	0	True	6	YES	YES	0	3	1	1	1	1	0	0	0	0	1	1	1	1	1	1	1	1	0	1	0	1	1	1	0	0	1	1	1	1	1	1	0
REWA	0	2	0	2	Immediately	9-12 times in 24 hours	6	True	True	True	0	True	True	6	YES	YES	0	3	1	1	1	1	1	1	1	0	1	1	1	1	1	1	1	1	1	1	1	0	1	1	1	0	0	1	1	1	1	1	0
REWA	YES	1	0	2	Immediately	9-12 times in 24 hours	6	True	True	True	0	0	True	6	YES	YES	0	2	1	1	1	1	0	0	0	1	1	1	1	1	0	1	1	1	1	1	0	1	1	1	0	1	0	1	1	1	1	1	0
REWA	YES	3	0	2	Immediately	9-12 times in 24 hours	6	True	True	True	0	True	True	6	YES	0	0	1	1	1	1	1	0	0	0	0	1	1	1	0	0	0	0	1	0	0	0	1	0	1	1	0	0	1	0	0	1	1	0
REWA	YES	2	YES	3	Immediately	9-12 times in 24 hours	6	True	True	True	True	0	True	6	YES	YES	0	1	1	1	1	1	1	0	0	0	1	1	1	1	0	1	1	1	0	1	1	0	1	1	0	0	1	1	1	1	1	1	0
REWA	0	4	0	2	Immediately	9-12 times in 24 hours	6	True	0	True	0	True	True	6	YES	YES	0	2	1	1	1	1	1	1	1	0	1	1	0	0	0	0	0	1	0	1	1	0	1	1	0	0	0	0	0	1	1	1	0
REWA	0	3	0	2	Immediately	9-12 times in 24 hours	6	True	True	True	True	True	True	6	YES	YES	0	1	1	1	1	1	1	1	1	1	1	1	0	0	0	1	1	1	1	1	1	0	1	0	1	1	0	1	0	1	1	1	0
REWA	YES	2	YES	2	Immediately	9-12 times in 24 hours	6	True	0	True	True	True	0	6	YES	YES	0	2	1	1	1	1	0	0	0	0	1	1	1	1	1	0	1	1	1	1	1	1	1	1	0	1	0	0	0	1	1	1	0
REWA	YES	2	0	2	Immediately	9-12 times in 24 hours	6	True	0	True	True	True	True	6	YES	0	0	3	1	1	1	1	1	1	1	0	1	1	0	0	1	0	1	1	1	1	1	1	1	0	0	1	0	0	0	0	1	1	0
REWA	YES	2	0	2	Immediately	9-12 times in 24 hours	6	True	0	True	0	0	True	6	YES	0	0	5	1	1	1	1	0	0	0	0	1	1	0	1	1	0	1	1	0	1	0	0	0	1	1	0	0	1	1	1	1	1	0
REWA	YES	4	0	2	Immediately	9-12 times in 24 hours	6	True	True	True	0	0	True	6	YES	YES	0	2	1	1	1	1	0	0	0	0	1	1	0	1	1	1	1	0	0	1	0	0	0	1	1	0	0	1	1	1	1	1	0
REWA	YES	3	0	2	Immediately	9-12 times in 24 hours	6	True	True	True	True	0	True	6	YES	0	YES	2	1	1	1	1	1	0	0	0	1	1	0	1	0	1	1	1	0	1	1	0	0	1	0	0	1	0	1	1	1	0	1
REWA	YES	2	0	2	Immediately	9-12 times in 24 hours	6	True	True	True	True	0	True	6	YES	YES	0	2	1	1	1	1	0	0	0	1	1	1	0	1	0	0	1	1	0	1	1	0	1	1	0	0	0	1	0	1	1	1	0
REWA	YES	2	0	2	Immediately	On-demand- as often as the baby wants to feed	6	True	0	True	0	0	True	6	0	0	0	2	0	1	0	1	0	1	1	1	1	1	1	1	0	0	1	1	0	1	0	0	1	1	0	1	0	0	1	1	1	1	0
REWA	YES	4	0	2	Immediately	9-12 times in 24 hours	6	True	True	True	True	0	True	6	YES	0	0	5	1	1	1	0	1	0	1	0	1	0	1	0	0	1	1	1	0	1	0	0	1	1	1	1	0	1	1	1	1	0	0
REWA	0	0	0	2	Immediately	9-12 times in 24 hours	6	True	True	True	0	True	True	6	YES	YES	0	2	1	1	1	1	1	1	1	0	1	1	1	1	0	1	1	1	0	1	1	1	1	1	1	0	0	0	1	1	1	1	0
REWA	YES	3	0	2	Immediately	9-12 times in 24 hours	6	True	0	True	0	True	True	6	YES	YES	0	2	1	1	1	1	1	0	0	0	1	1	1	1	0	0	0	1	0	1	0	1	1	0	0	1	1	0	1	1	1	1	0
REWA	YES	3	0	2	Immediately	Other Specify	6	True	0	True	0	True	True	6	YES	0	0	2	1	1	1	1	1	1	1	0	1	1	1	1	0	0	1	1	0	1	1	0	1	1	1	1	0	1	0	0	1	0	0
REWA	YES	3	0	2	Immediately	9-12 times in 24 hours	6	True	True	True	0	True	True	6	YES	YES	YES	1	1	1	1	1	0	0	0	0	1	1	1	1	0	0	0	1	1	1	1	1	1	1	1	0	0	0	1	1	1	1	0
REWA	YES	2	0	2	Immediately	9-12 times in 24 hours	6	True	True	True	0	0	True	6	YES	YES	0	2	1	1	1	1	0	0	1	0	1	0	1	0	0	1	1	1	0	1	0	0	1	1	1	1	0	1	1	1	1	0	0
REWA	YES	5	0	2	Immediately	9-12 times in 24 hours	6	True	True	True	0	0	True	6	YES	YES	YES	3	1	1	1	1	1	0	1	0	1	1	1	0	0	1	1	1	0	1	0	0	0	1	1	1	0	1	1	1	1	0	0
REWA	YES	2	0	2	Immediately	9-12 times in 24 hours	6	True	True	True	True	0	True	6	YES	YES	YES	1	1	1	1	1	1	1	1	0	1	1	1	0	0	1	1	1	0	1	0	0	1	1	1	1	0	1	1	1	1	0	0
REWA	YES	4	0	2	Immediately	9-12 times in 24 hours	6	True	True	True	0	0	True	6	YES	0	0	2	1	1	1	1	1	1	1	0	1	1	0	0	0	0	1	1	0	1	0	0	0	1	1	0	1	0	1	1	1	1	0
REWA	YES	4	0	2	Immediately	9-12 times in 24 hours	6	True	True	True	True	0	True	6	0	0	0	1	1	1	1	1	1	1	1	0	1	1	0	0	0	1	1	1	0	1	1	0	0	0	0	0	0	0	0	1	1	1	1
REWA	YES	1	0	2	Immediately	9-12 times in 24 hours	6	True	True	True	True	0	True	6	YES	0	0	5	1	1	1	0	1	1	1	0	1	1	0	1	0	0	1	1	0	1	0	0	0	1	1	0	0	1	1	1	1	1	0
REWA	YES	2	0	2	Immediately	9-12 times in 24 hours	6	True	True	True	True	0	True	6	YES	0	0	1	1	1	1	1	1	1	1	0	1	1	0	1	0	0	1	1	0	1	0	1	0	1	1	0	0	1	0	1	1	1	0
REWA	YES	5	0	2	Immediately	9-12 times in 24 hours	6	True	True	True	0	0	True	6	YES	YES	0	4	1	1	1	1	1	0	1	0	1	1	0	1	0	1	1	1	1	0	1	1	1	1	1	1	0	0	0	1	1	1	0
REWA	YES	3	0	2	Immediately	9-12 times in 24 hours	6	True	True	True	0	True	True	6	YES	YES	0	2	1	1	1	1	0	0	0	0	1	1	1	1	1	0	1	1	0	1	0	0	1	1	1	1	0	1	1	1	1	1	0
REWA	YES	2	0	2	Immediately	9-12 times in 24 hours	6	True	True	True	True	True	True	6	YES	YES	0	5	1	1	1	1	0	0	0	0	1	1	1	1	1	0	1	1	1	1	1	0	1	1	1	1	0	1	0	0	1	1	0
REWA	YES	0	0	2	Immediately	9-12 times in 24 hours	6	True	True	True	0	True	True	6	YES	YES	0	4	1	1	1	1	0	0	0	0	1	1	1	1	1	1	1	1	1	1	1	1	1	1	1	1	1	1	1	1	1	1	1
REWA	0	4	0	2	Immediately	9-12 times in 24 hours	6	True	True	True	0	0	True	6	0	YES	0	2	0	1	1	0	0	0	0	1	1	0	0	0	0	0	1	1	0	0	0	0	0	1	0	1	0	1	1	1	0	1	0
REWA	0	3	0	2	Immediately	Other Specify	6	True	True	True	True	0	True	6	YES	YES	YES	1	1	1	0	1	0	0	0	0	1	0	0	0	0	0	1	1	0	0	1	0	0	1	1	0	0	1	1	1	0	1	0
REWA	YES	3	0	3	Immediately	9-12 times in 24 hours	6	True	0	True	0	True	True	6	YES	YES	0	2	1	1	1	1	1	0	1	0	1	1	0	1	0	1	1	1	1	1	1	1	1	1	1	1	0	1	1	1	1	1	0
REWA	YES	4	0	2	Immediately	9-12 times in 24 hours	6	True	True	True	True	0	True	6	YES	YES	0	1	1	1	1	1	1	1	1	0	1	1	0	1	0	1	0	1	0	1	1	1	1	1	1	1	0	0	0	0	1	1	1
REWA	0	2	0	2	Immediately	9-12 times in 24 hours	6	True	True	True	True	0	True	6	YES	0	0	4	1	1	1	1	0	0	0	0	1	0	0	0	0	0	1	1	0	1	0	0	0	1	0	0	0	1	1	1	1	0	0
REWA	YES	3	0	2	Immediately	9-12 times in 24 hours	6	True	0	True	True	0	0	6	YES	YES	0	1	1	1	1	1	1	1	1	0	1	1	1	0	0	1	0	1	0	1	1	0	1	1	1	1	0	0	0	1	0	1	0
REWA	YES	5	0	2	Immediately	9-12 times in 24 hours	6	True	True	True	0	0	True	6	YES	0	0	2	1	1	1	1	1	1	1	0	1	1	0	1	0	0	1	1	0	0	0	0	0	1	1	0	0	1	0	1	1	1	0
REWA	YES	6	0	2	Immediately	9-12 times in 24 hours	6	True	True	True	0	True	True	6	YES	YES	0	2	1	1	1	1	1	1	1	0	1	1	1	1	0	0	1	1	1	1	1	1	1	1	1	1	1	0	1	1	1	1	0
REWA	YES	3	0	2	Immediately	9-12 times in 24 hours	6	True	True	True	True	0	True	6	YES	YES	YES	2	1	1	1	1	1	0	0	0	1	0	1	0	0	1	1	1	0	1	0	0	1	1	1	1	0	0	1	1	1	0	0
REWA	YES	3	0	2	Immediately	9-12 times in 24 hours	6	True	0	True	0	True	True	6	YES	0	0	1	1	1	1	1	1	1	1	0	1	0	1	1	0	0	0	1	0	1	0	0	1	1	1	1	1	1	0	1	1	1	0
REWA	YES	3	0	2	Immediately	9-12 times in 24 hours	6	True	True	True	0	True	True	6	YES	YES	YES	3	1	1	1	1	1	1	1	0	1	1	1	1	0	0	0	0	1	1	1	1	1	1	1	1	0	0	1	1	1	1	0
REWA	YES	2	0	2	Immediately	9-12 times in 24 hours	6	True	True	True	True	0	True	6	YES	0	0	3	1	1	1	1	1	1	1	0	1	1	1	1	0	1	1	1	0	1	0	1	1	1	0	0	0	1	1	1	1	1	0
REWA	YES	3	0	2	Immediately	9-12 times in 24 hours	6	True	True	True	0	True	True	6	YES	0	0	1	1	1	1	1	1	1	1	0	1	1	1	1	0	0	1	1	0	1	1	0	1	1	0	1	1	0	1	1	1	1	0
REWA	0	4	0	2	Immediately	9-12 times in 24 hours	6	True	True	True	0	True	0	6	YES	0	0	2	1	1	1	1	1	0	1	0	1	1	1	1	0	0	1	1	0	0	1	1	1	1	1	1	0	0	1	1	1	1	0
REWA	YES	2	0	2	Immediately	9-12 times in 24 hours	6	True	True	True	0	0	True	6	YES	0	0	1	1	1	1	1	0	0	0	0	0	1	1	0	0	1	0	1	0	1	1	1	1	0	1	1	0	0	1	0	0	1	0
REWA	YES	5	0	2	Immediately	9-12 times in 24 hours	6	True	True	True	0	True	True	6	YES	YES	YES	1	1	1	1	1	1	1	1	0	1	1	1	1	0	0	1	1	0	1	1	0	1	1	1	1	0	0	1	1	1	1	0
REWA	YES	5	0	2	Immediately	9-12 times in 24 hours	6	True	True	True	True	True	True	6	YES	0	0	1	1	1	1	1	1	0	0	0	1	1	0	1	0	1	1	1	0	0	1	0	1	1	0	0	0	1	0	1	1	1	0
REWA	YES	2	0	2	Immediately	9-12 times in 24 hours	6	True	True	True	0	0	True	6	YES	0	0	2	1	1	1	1	0	0	0	0	1	1	0	1	1	0	1	1	0	1	0	0	0	1	1	0	0	1	0	1	1	1	0
REWA	YES	3	0	2	Immediately	9-12 times in 24 hours	6	True	True	True	0	True	True	6	YES	YES	0	4	1	1	1	1	0	0	0	0	1	1	1	1	1	0	1	1	1	1	1	0	1	1	1	1	1	1	1	1	1	1	1
REWA	0	2	0	2	Immediately	9-12 times in 24 hours	6	True	True	True	0	True	True	6	YES	YES	0	1	1	1	1	1	1	0	0	0	1	1	1	1	0	0	1	1	0	0	0	0	1	1	1	1	1	0	1	1	1	1	0
REWA	YES	5	0	2	Immediately	9-12 times in 24 hours	6	True	True	True	True	0	True	6	YES	YES	0	2	1	1	1	0	1	1	1	0	1	1	1	1	0	1	1	1	0	1	0	1	1	1	1	1	0	1	1	1	1	1	0
REWA	YES	3	0	2	Immediately	9-12 times in 24 hours	6	True	True	True	True	True	True	6	YES	YES	YES	1	1	1	1	1	1	1	1	0	1	1	1	1	1	1	1	1	1	1	1	1	1	1	1	1	0	0	1	1	1	1	0
REWA	0	0	0	2	Immediately	9-12 times in 24 hours	6	True	True	True	0	0	True	6	YES	0	0	1	1	1	1	1	1	1	1	0	1	1	1	1	0	0	0	1	0	1	1	1	1	1	1	1	0	0	0	1	1	1	0
REWA	0	2	0	2	Immediately	9-12 times in 24 hours	6	True	0	True	True	True	True	6	YES	YES	0	1	1	1	1	1	1	1	1	0	1	1	1	0	0	0	1	1	0	0	1	1	1	1	0	0	0	1	1	1	1	0	1
REWA	0	3	0	2	Immediately	9-12 times in 24 hours	6	True	True	True	0	0	True	6	YES	0	YES	5	1	1	0	1	0	0	0	0	0	1	0	0	0	0	1	1	0	0	0	0	0	1	0	1	0	1	1	1	1	1	0
REWA	YES	4	0	2	Immediately	9-12 times in 24 hours	6	True	True	True	True	0	True	6	YES	0	0	2	1	1	0	1	0	0	0	0	1	0	0	1	0	0	1	1	0	1	0	1	1	1	0	0	0	1	1	1	1	0	0
REWA	YES	3	0	2	Immediately	9-12 times in 24 hours	6	True	True	0	True	True	True	6	YES	YES	0	5	1	1	1	1	1	0	0	0	1	1	1	1	1	1	1	0	0	1	1	0	1	1	0	1	0	0	1	1	1	1	1
REWA	0	4	0	2	Immediately	9-12 times in 24 hours	6	True	True	True	0	0	True	6	YES	YES	YES	4	1	1	1	1	0	0	0	0	1	1	0	1	0	0	1	1	0	0	0	0	0	1	1	0	0	1	1	1	1	1	0
REWA	YES	3	0	2	Immediately	On-demand- as often as the baby wants to feed	6	True	True	True	True	0	True	6	YES	0	0	2	0	1	0	1	0	0	0	0	1	0	0	0	0	0	1	1	0	0	0	0	1	1	0	1	0	0	1	1	1	0	0
REWA	YES	3	0	2	Immediately	9-12 times in 24 hours	6	True	0	True	0	True	True	6	YES	0	0	3	1	1	1	1	1	0	0	0	1	1	0	1	1	1	1	1	0	0	1	1	1	0	0	0	0	0	0	1	1	1	0
REWA	YES	4	0	2	Immediately	On-demand- as often as the baby wants to feed	6	True	True	True	True	True	True	6	YES	YES	0	1	1	1	1	1	1	1	1	0	1	1	1	1	0	1	1	1	0	1	0	1	1	1	0	1	0	0	0	0	1	1	0
REWA	0	3	0	2	Immediately	9-12 times in 24 hours	6	True	True	True	0	True	0	6	YES	YES	0	2	1	1	1	1	0	0	0	0	1	0	0	0	1	1	1	1	1	0	1	1	0	1	0	0	0	1	1	1	1	1	0
REWA	YES	2	0	2	Immediately	9-12 times in 24 hours	6	True	True	True	0	0	0	6	YES	YES	YES	5	1	1	0	1	1	0	0	0	1	1	0	0	0	0	1	1	0	0	0	0	1	1	1	1	0	0	1	1	1	1	0
REWA	YES	2	0	2	Immediately	9-12 times in 24 hours	6	True	True	True	True	True	True	6	YES	0	0	2	1	1	1	1	1	0	1	0	1	1	1	0	0	1	1	1	1	1	0	0	0	1	1	1	1	1	1	1	1	0	0
REWA	YES	2	0	2	Immediately	9-12 times in 24 hours	6	True	True	True	True	0	0	6	YES	YES	0	2	1	1	1	1	1	1	1	0	1	1	1	0	0	1	1	1	0	1	0	0	1	1	1	1	0	1	1	1	1	0	0
REWA	YES	2	0	2	Immediately	9-12 times in 24 hours	6	True	0	True	0	0	0	6	YES	0	0	1	1	1	1	1	1	0	1	0	1	1	1	0	0	1	1	1	0	1	0	0	1	1	1	1	0	1	1	1	1	1	0
REWA	YES	4	0	2	Immediately	9-12 times in 24 hours	6	True	True	True	True	True	True	6	YES	YES	YES	2	1	1	1	1	1	0	1	0	1	1	1	0	0	1	1	1	0	1	0	0	1	1	1	1	0	1	1	1	1	0	0
REWA	YES	3	0	2	Immediately	9-12 times in 24 hours	6	True	0	True	True	True	0	6	YES	YES	0	3	1	1	1	0	0	0	0	0	1	1	0	1	0	0	1	1	0	0	0	1	1	1	0	0	1	0	0	0	1	1	0
REWA	YES	4	0	2	Immediately	9-12 times in 24 hours	6	True	True	True	0	0	True	6	YES	YES	0	2	0	1	0	1	0	0	0	0	1	1	1	1	0	0	0	0	1	0	0	0	0	0	1	0	0	1	1	1	1	1	0
REWA	YES	3	0	2	Immediately	9-12 times in 24 hours	6	True	True	True	0	0	True	6	YES	YES	0	1	0	1	1	1	1	1	1	0	1	1	0	0	0	0	1	1	0	1	0	0	1	0	1	1	0	0	1	1	1	1	0
REWA	YES	3	0	2	Immediately	9-12 times in 24 hours	6	True	True	True	0	0	True	6	YES	YES	0	5	1	1	0	1	0	0	0	0	1	1	1	0	0	0	1	1	0	1	0	0	0	1	0	1	0	0	1	1	1	1	0
REWA	YES	2	0	2	Immediately	On-demand- as often as the baby wants to feed	6	True	True	True	0	0	True	6	YES	YES	YES	5	1	1	1	1	0	0	0	0	1	1	1	0	0	0	1	1	0	1	0	0	0	0	1	1	0	1	1	0	1	0	0
REWA	YES	2	0	2	Immediately	9-12 times in 24 hours	6	True	True	True	True	0	True	6	YES	0	0	2	1	1	1	1	1	0	0	0	1	0	1	0	0	1	1	1	0	1	0	0	1	1	1	1	0	1	1	1	1	0	0
REWA	YES	1	0	2	Immediately	9-12 times in 24 hours	6	True	True	True	0	0	True	6	YES	0	YES	1	1	1	1	0	1	1	1	0	1	1	1	1	0	1	1	1	0	1	0	0	1	1	1	1	1	1	1	1	1	1	0
REWA	YES	4	0	2	Immediately	9-12 times in 24 hours	6	True	True	True	0	0	True	6	YES	0	YES	3	1	1	1	0	1	0	0	0	1	1	1	1	0	1	1	1	0	1	0	0	1	1	1	1	0	1	1	1	1	1	0
REWA	YES	3	0	2	Immediately	9-12 times in 24 hours	6	True	True	True	True	0	True	6	YES	YES	0	1	1	1	1	0	1	1	1	0	1	1	1	1	0	1	1	1	0	1	0	0	1	1	1	1	0	1	1	1	1	1	0
REWA	0	2	0	2	Immediately	9-12 times in 24 hours	6	True	True	True	0	0	True	6	YES	YES	0	5	1	1	1	0	0	0	0	0	1	0	0	0	0	0	1	1	0	0	0	0	0	1	1	0	0	1	1	1	1	1	0
REWA	YES	3	0	2	Immediately	9-12 times in 24 hours	6	True	True	True	0	0	True	6	YES	YES	YES	2	1	1	1	1	1	0	1	0	1	1	1	1	1	1	0	1	0	0	0	0	1	1	0	1	0	1	0	1	1	1	0
REWA	YES	2	0	2	Immediately	On-demand- as often as the baby wants to feed	6	True	True	True	True	True	True	6	YES	YES	YES	3	1	1	1	1	1	1	1	0	1	1	1	1	0	1	1	1	0	1	1	0	1	1	0	1	1	1	0	0	1	1	0
REWA	YES	3	0	2	Immediately	9-12 times in 24 hours	6	True	True	True	0	0	True	6	YES	0	0	1	0	1	1	1	0	0	0	0	0	1	0	0	0	0	1	1	0	0	1	0	1	0	0	0	0	0	1	1	0	0	0
REWA	YES	4	0	2	Immediately	9-12 times in 24 hours	6	True	True	True	0	0	True	6	YES	YES	YES	2	1	1	0	1	0	0	0	0	1	1	1	0	0	0	1	1	0	0	0	1	0	0	0	1	0	1	1	1	1	1	0
REWA	YES	1	0	2	Immediately	On-demand- as often as the baby wants to feed	6	True	True	True	True	True	True	7	YES	0	0	4	1	1	1	1	0	0	0	0	1	0	1	0	0	0	1	1	0	0	0	0	1	1	0	0	0	1	0	0	1	1	0
REWA	YES	3	0	2	Within first 24 hours	9-12 times in 24 hours	6	True	True	True	0	True	True	6	YES	YES	0	4	0	1	1	1	0	0	0	0	0	1	0	1	0	0	1	1	0	1	1	0	1	0	0	0	0	1	1	1	0	0	0
REWA	YES	6	0	2	Immediately	On-demand- as often as the baby wants to feed	6	True	True	True	True	True	True	7	YES	YES	0	2	1	1	1	1	1	1	1	0	1	1	1	0	1	1	1	1	0	1	1	0	0	1	0	1	0	1	1	0	1	0	0
REWA	YES	2	0	2	Immediately	9-12 times in 24 hours	6	True	True	True	True	0	True	6	YES	YES	0	5	1	1	1	0	1	1	1	0	1	0	0	1	0	0	1	1	0	0	1	0	0	1	1	0	0	1	1	1	1	0	0
REWA	YES	3	0	2	Immediately	9-12 times in 24 hours	6	True	0	True	True	0	True	6	YES	0	0	4	0	1	0	1	0	0	0	0	1	0	0	1	0	0	1	1	0	0	0	1	0	1	0	1	0	0	1	1	1	1	0
REWA	YES	5	0	2	Immediately	9-12 times in 24 hours	6	True	True	True	0	0	True	6	YES	YES	0	2	1	1	1	1	1	1	1	0	1	1	0	1	0	0	1	1	0	1	0	0	0	1	1	0	0	1	1	1	1	1	0
REWA	YES	4	0	2	Immediately	9-12 times in 24 hours	6	True	True	True	0	0	True	6	YES	0	0	4	1	1	1	1	1	1	1	0	1	1	1	1	0	0	1	1	0	1	0	1	0	1	0	0	0	1	0	1	1	1	0
REWA	YES	5	0	2	Immediately	9-12 times in 24 hours	6	True	True	True	0	0	True	6	YES	YES	YES	1	1	1	1	1	1	0	0	0	1	1	0	1	0	0	1	1	0	1	0	0	0	1	1	0	0	1	1	1	1	1	0
REWA	0	4	0	2	Immediately	9-12 times in 24 hours	6	True	True	True	0	0	0	6	YES	YES	0	4	1	1	1	1	0	0	0	0	1	1	1	0	1	1	1	1	0	1	1	0	1	1	0	1	0	1	1	1	0	1	0
REWA	YES	2	0	2	Immediately	9-12 times in 24 hours	6	True	0	True	0	0	True	6	0	YES	0	1	1	1	1	1	1	1	0	0	1	1	1	1	0	0	0	1	0	0	1	1	1	1	1	1	1	1	0	0	1	1	1
REWA	YES	2	0	2	Immediately	9-12 times in 24 hours	6	True	0	True	0	True	True	6	YES	YES	0	5	1	1	1	1	1	0	0	0	1	1	0	0	0	1	0	1	1	0	1	1	1	1	1	1	0	0	0	1	1	1	0
REWA	YES	3	0	2	Immediately	On-demand- as often as the baby wants to feed	6	True	0	True	0	0	True	6	YES	YES	YES	1	1	1	1	1	0	0	0	0	1	1	1	0	0	1	0	1	0	1	1	0	1	1	1	1	0	0	0	1	1	1	0
REWA	YES	5	0	2	Immediately	9-12 times in 24 hours	6	True	True	True	0	0	True	6	YES	0	0	2	1	1	1	1	0	0	0	0	1	1	0	1	0	1	1	1	0	1	1	0	1	1	1	0	0	1	1	1	1	1	0
REWA	YES	3	0	2	Immediately	9-12 times in 24 hours	6	True	True	True	0	True	True	6	YES	0	0	2	1	1	1	1	0	0	0	0	1	1	1	0	1	0	1	1	0	1	0	0	0	1	1	0	1	1	1	1	1	1	0
REWA	0	3	0	2	Immediately	9-12 times in 24 hours	6	True	True	True	True	0	True	6	YES	0	0	4	1	1	1	1	1	0	1	0	1	1	1	0	0	1	1	1	0	1	0	0	1	1	1	1	0	1	1	1	1	1	0
REWA	YES	3	0	2	Immediately	9-12 times in 24 hours	6	True	0	True	True	True	True	6	YES	0	YES	1	1	1	1	1	1	1	1	0	1	1	1	1	0	0	1	1	0	1	1	1	1	1	0	1	0	0	1	1	1	1	0
REWA	YES	3	0	2	Immediately	9-12 times in 24 hours	6	True	0	True	0	True	0	6	YES	0	0	4	1	1	1	1	1	1	1	0	1	1	1	1	0	0	1	1	0	1	1	1	1	1	0	1	0	0	1	1	1	1	0
REWA	0	2	0	2	Immediately	9-12 times in 24 hours	6	True	0	True	0	True	True	6	YES	YES	YES	3	1	1	1	1	1	0	1	0	1	1	1	0	0	1	0	1	0	0	0	0	1	1	0	0	0	1	0	0	1	1	0
REWA	YES	4	0	2	Immediately	9-12 times in 24 hours	6	True	True	True	True	0	True	6	YES	YES	YES	2	1	1	0	1	0	1	1	0	1	0	0	1	0	0	1	1	0	1	0	0	0	1	1	0	0	1	1	1	0	1	0
REWA	YES	5	0	2	Immediately	9-12 times in 24 hours	6	True	True	True	True	True	True	6	YES	YES	YES	1	0	1	1	1	1	0	0	0	1	0	0	0	0	0	1	1	0	0	0	1	1	0	0	0	0	1	0	1	0	1	0
REWA	YES	2	0	2	Immediately	9-12 times in 24 hours	6	True	True	True	True	0	True	6	YES	YES	YES	5	0	1	1	1	0	0	0	0	1	0	0	0	0	0	0	1	0	0	0	1	0	1	0	1	0	1	0	1	1	0	0
REWA	YES	2	0	2	Immediately	9-12 times in 24 hours	6	True	0	True	0	0	True	6	YES	YES	YES	1	1	1	1	0	1	1	1	0	1	1	0	1	0	1	1	1	1	1	0	1	0	1	0	1	1	1	1	1	1	1	0
REWA	YES	4	0	2	Immediately	9-12 times in 24 hours	6	True	True	True	0	True	True	6	YES	YES	YES	1	1	1	1	1	0	0	0	0	1	1	1	1	1	0	1	1	1	1	1	0	1	1	1	0	0	0	1	1	1	1	0
REWA	YES	5	0	2	Immediately	On-demand- as often as the baby wants to feed	6	True	True	True	0	True	True	6	YES	YES	0	2	1	1	1	1	0	0	0	0	1	1	1	1	1	0	1	1	1	1	1	1	1	1	1	1	0	0	1	1	1	1	0
REWA	YES	3	0	2	Immediately	On-demand- as often as the baby wants to feed	6	True	0	True	0	True	True	6	YES	YES	0	2	1	1	1	0	1	1	1	0	1	1	0	1	0	1	1	1	0	0	1	0	1	0	0	0	1	0	1	1	1	1	0
REWA	YES	2	0	2	Immediately	9-12 times in 24 hours	6	True	True	True	0	0	True	6	YES	YES	YES	1	1	1	1	1	0	0	0	0	1	1	1	0	0	1	1	1	0	1	1	0	1	1	0	1	0	0	1	1	1	1	0
REWA	YES	3	0	2	Immediately	9-12 times in 24 hours	6	True	True	True	0	True	True	6	YES	YES	0	3	1	1	1	1	1	0	0	0	1	1	0	1	0	1	1	1	0	1	0	1	1	1	0	0	1	1	0	0	1	1	0
REWA	0	3	0	2	Immediately	9-12 times in 24 hours	6	True	True	0	True	0	True	6	YES	YES	0	3	1	1	1	1	1	1	1	0	1	1	1	1	1	1	1	1	0	1	1	0	1	1	0	0	0	1	0	1	1	1	0
REWA	YES	2	0	2	Immediately	9-12 times in 24 hours	6	True	True	True	0	0	True	6	YES	YES	YES	5	1	1	1	1	1	1	1	0	1	1	1	1	0	1	1	1	1	1	0	0	1	1	1	1	0	1	1	1	1	0	1
REWA	YES	2	0	2	Immediately	9-12 times in 24 hours	6	True	True	True	0	0	True	6	YES	0	0	3	1	1	1	0	1	1	1	0	1	1	0	1	0	1	1	1	0	1	1	0	1	1	0	1	0	1	1	1	1	1	1
REWA	YES	0	0	2	Immediately	9-12 times in 24 hours	6	True	True	True	0	0	True	6	YES	YES	0	2	1	1	1	1	1	1	1	0	1	1	1	1	0	0	1	1	0	1	0	0	1	1	1	1	0	1	0	1	1	1	0
REWA	YES	7	0	2	Immediately	9-12 times in 24 hours	6	True	0	True	0	0	True	6	YES	YES	YES	1	1	1	1	1	1	0	1	0	1	1	0	1	1	1	1	1	0	1	1	1	1	0	0	1	0	0	1	0	1	1	1
REWA	YES	2	0	2	Immediately	9-12 times in 24 hours	6	True	True	True	0	True	True	6	YES	YES	YES	1	1	1	1	1	1	1	1	0	1	1	1	1	1	0	1	1	1	1	1	1	1	0	1	1	1	1	0	1	1	1	0
REWA	YES	5	0	2	Immediately	9-12 times in 24 hours	6	True	True	True	0	True	True	6	YES	YES	0	1	1	1	1	1	1	0	1	0	1	1	1	1	0	0	1	1	0	1	1	1	1	1	1	1	0	0	1	1	1	1	0
REWA	YES	2	0	2	Immediately	9-12 times in 24 hours	6	True	0	True	True	True	True	6	YES	YES	YES	5	1	1	1	1	1	1	1	0	1	1	1	1	0	0	1	1	0	1	1	1	1	1	1	1	1	0	1	1	1	0	0
REWA	YES	3	0	2	Immediately	9-12 times in 24 hours	6	True	True	True	0	True	True	6	YES	YES	0	3	1	1	1	1	1	1	1	0	1	1	1	1	0	0	1	1	1	1	1	0	1	1	1	1	0	0	1	1	1	1	1
REWA	YES	2	0	2	Immediately	9-12 times in 24 hours	6	True	0	True	0	0	True	6	YES	YES	0	5	0	1	1	1	1	1	1	1	1	1	0	1	1	0	0	1	0	1	1	0	1	1	0	1	0	1	1	1	1	1	0
REWA	YES	3	0	2	Immediately	9-12 times in 24 hours	6	True	True	True	0	True	True	6	YES	0	0	1	1	1	1	1	1	1	0	0	1	1	0	0	1	1	1	1	0	0	0	0	0	1	1	0	0	1	0	1	1	1	0
RAJGARH	YES	2	0	2	Immediately	9-12 times in 24 hours	6	True	True	True	0	True	True	6	0	YES	YES	1	1	1	1	1	1	0	1	0	1	1	1	1	0	1	1	1	0	1	1	1	1	1	0	0	1	1	1	1	1	1	0
RAJGARH	0	2	0	2	Immediately	9-12 times in 24 hours	6	True	0	True	0	True	True	6	YES	YES	0	5	1	1	1	1	1	1	1	0	1	1	1	1	0	1	1	1	1	1	1	1	1	1	1	0	0	0	1	1	1	1	0
RAJGARH	YES	2	0	2	Immediately	9-12 times in 24 hours	6	True	0	True	0	True	True	6	YES	YES	YES	3	1	1	1	1	1	1	1	0	1	1	0	1	0	0	1	1	0	1	1	0	1	1	0	1	0	0	1	1	1	1	0
RAJGARH	YES	3	0	2	Immediately	9-12 times in 24 hours	9	True	True	True	0	True	True	9	YES	0	0	4	1	1	1	1	1	1	1	0	1	1	0	1	1	1	1	1	0	1	1	1	1	1	0	1	0	0	1	1	1	1	0
RAJGARH	YES	1	0	1	Immediately	Other Specify	6	True	True	True	0	True	0	6	0	0	0	2	0	1	1	1	0	0	0	0	1	1	0	0	0	0	0	1	0	1	1	0	1	0	0	0	1	0	0	1	1	1	0
RAJGARH	0	0	0	2	Immediately	9-12 times in 24 hours	6	True	True	True	0	True	True	6	YES	YES	0	1	1	1	1	0	1	1	1	1	1	1	0	1	0	0	1	1	0	1	1	1	0	1	0	0	1	0	1	1	1	1	0
RAJGARH	YES	2	0	2	Immediately	9-12 times in 24 hours	6	True	True	True	0	0	True	6	YES	0	0	3	1	1	1	1	1	0	1	0	1	1	0	1	0	0	1	1	0	1	0	0	0	1	1	0	1	1	0	0	1	1	0
RAJGARH	0	1	0	2	Immediately	Other Specify	6	True	0	True	0	True	True	6	YES	YES	YES	5	0	1	1	1	0	0	0	0	1	1	0	1	0	0	1	1	1	0	0	0	0	1	1	0	0	1	1	1	1	1	0
RAJGARH	0	1	0	2	Immediately	9-12 times in 24 hours	6	True	True	True	0	0	True	6	YES	YES	YES	3	1	1	1	1	0	0	0	0	1	1	0	1	1	1	1	1	0	0	1	1	1	1	0	0	1	1	1	1	1	1	0
RAJGARH	YES	2	0	2	Immediately	9-12 times in 24 hours	6	True	0	True	0	0	True	6	YES	YES	YES	4	0	1	1	1	0	0	0	0	1	0	1	1	0	0	1	1	1	0	0	1	0	0	0	0	1	1	0	1	1	1	0
RAJGARH	0	1	0	2	Immediately	9-12 times in 24 hours	6	True	0	True	0	0	True	6	0	0	0	5	0	1	1	1	1	0	1	0	1	1	0	1	0	0	1	1	1	1	0	1	0	1	0	0	1	1	0	0	1	1	0
RAJGARH	YES	1	0	2	Immediately	9-12 times in 24 hours	6	True	0	True	0	0	True	6	YES	0	0	4	1	1	0	1	1	1	1	1	1	1	0	1	0	0	1	1	0	1	0	0	0	1	0	0	1	1	0	1	1	0	0
RAJGARH	YES	0	0	2	Immediately	9-12 times in 24 hours	6	True	0	True	0	0	True	6	YES	0	0	4	0	1	1	1	0	0	0	0	1	1	0	1	0	1	1	1	0	1	0	1	0	1	0	0	0	1	0	1	1	1	1
RAJGARH	YES	3	0	2	Immediately	9-12 times in 24 hours	6	True	True	True	True	0	True	6	YES	0	0	5	1	1	1	1	0	0	0	1	1	1	0	1	0	0	1	1	1	1	0	1	1	0	0	0	0	1	1	1	1	1	0
RAJGARH	YES	2	0	2	Immediately	9-12 times in 24 hours	6	True	True	True	0	0	True	6	YES	YES	YES	5	1	1	1	1	1	1	1	0	1	1	1	1	0	0	1	1	1	1	0	0	0	0	1	1	1	1	1	1	1	1	0
RAJGARH	YES	2	0	2	Immediately	9-12 times in 24 hours	6	True	0	True	0	True	True	6	0	YES	0	3	1	1	1	1	0	0	0	0	1	0	0	1	1	0	1	1	0	1	1	0	1	0	0	0	1	0	0	0	1	1	0
RAJGARH	YES	2	0	4	Within first 24 hours	On-demand- as often as the baby wants to feed	6	True	True	True	True	True	True	6	YES	YES	0	3	0	1	0	1	1	1	0	0	1	1	0	1	0	0	0	1	0	1	1	0	1	0	0	1	0	1	0	0	0	0	0
RAJGARH	YES	2	0	2	Immediately	9-12 times in 24 hours	6	True	True	True	True	0	True	6	YES	YES	YES	4	0	1	1	1	1	1	1	0	1	1	0	1	1	1	1	1	0	1	0	0	0	1	0	1	0	1	1	1	1	0	0
RAJGARH	YES	6	0	2	Immediately	9-12 times in 24 hours	6	True	True	True	0	True	True	6	YES	YES	0	5	1	1	1	1	0	0	0	0	1	1	0	1	0	0	1	1	0	1	1	1	0	1	1	1	0	1	0	1	1	1	0
RAJGARH	YES	2	0	3	Immediately	Other Specify	6	True	True	True	0	0	True	6	YES	YES	0	4	0	1	1	1	0	0	0	0	1	1	0	1	0	1	1	1	0	0	0	0	0	0	0	0	0	0	0	1	1	1	0
RAJGARH	YES	2	0	2	Within first 24 hours	9-12 times in 24 hours	6	True	0	True	0	True	True	6	YES	YES	YES	4	1	1	1	1	1	1	1	0	1	1	1	1	0	1	0	1	1	1	0	1	1	0	0	1	0	0	1	1	0	0	0
RAJGARH	YES	2	0	2	Immediately	9-12 times in 24 hours	6	0	0	True	0	True	True	6	YES	YES	YES	3	1	1	1	1	0	0	0	1	1	1	0	0	0	1	1	1	0	1	1	1	0	1	1	1	0	0	1	1	1	1	0
RAJGARH	YES	2	0	2	Within first 24 hours	9-12 times in 24 hours	6	True	0	True	0	0	True	6	YES	YES	YES	1	1	1	1	1	1	1	1	1	1	1	1	1	0	0	0	1	0	1	0	1	1	0	0	1	0	1	0	0	0	0	0
RAJGARH	YES	1	0	2	Immediately	9-12 times in 24 hours	6	True	True	True	0	0	True	6	YES	0	0	1	1	1	1	1	1	1	1	0	1	1	0	1	0	0	1	1	0	1	1	1	0	1	1	0	0	1	0	1	1	1	0
RAJGARH	0	2	0	2	Immediately	9-12 times in 24 hours	6	True	True	True	0	0	True	6	YES	YES	YES	5	1	1	1	1	1	1	1	0	1	1	1	1	0	1	1	1	0	1	1	0	0	1	1	0	0	1	1	1	1	1	0
RAJGARH	YES	2	0	2	Immediately	9-12 times in 24 hours	6	True	True	True	0	0	True	6	YES	YES	YES	2	1	1	1	1	1	1	1	0	1	1	1	0	1	0	0	1	0	1	1	0	0	1	1	1	0	1	1	1	1	1	0
RAJGARH	YES	2	YES	2	Immediately	9-12 times in 24 hours	6	True	True	True	True	0	True	6	YES	YES	YES	4	1	1	1	1	1	1	1	0	1	1	0	1	0	1	1	1	0	1	1	0	1	1	1	0	0	1	1	1	1	1	0
RAJGARH	0	2	0	2	Immediately	9-12 times in 24 hours	6	True	True	True	0	0	0	6	YES	0	0	5	1	1	1	1	1	1	1	0	1	1	1	1	0	1	0	1	1	0	0	1	0	1	1	0	0	1	0	0	1	1	0
RAJGARH	YES	2	0	2	Immediately	On-demand- as often as the baby wants to feed	6	True	True	True	0	0	True	6	YES	YES	0	2	0	1	1	0	1	1	0	0	1	1	0	1	0	1	1	1	1	1	0	0	1	1	1	0	0	0	0	1	1	1	0
RAJGARH	0	2	0	2	Immediately	9-12 times in 24 hours	6	0	0	True	True	True	True	6	YES	0	0	5	1	1	1	0	1	1	1	0	1	1	1	1	0	1	1	1	1	1	0	0	1	1	1	1	0	1	0	1	1	1	0
RAJGARH	YES	2	0	2	Immediately	9-12 times in 24 hours	6	True	True	True	True	True	True	6	0	0	0	1	1	1	1	1	1	1	1	0	1	1	1	1	1	1	1	1	1	1	0	1	0	1	0	1	1	1	0	1	1	1	1
RAJGARH	YES	2	0	2	Immediately	9-12 times in 24 hours	6	True	0	True	0	0	True	6	YES	YES	YES	4	0	1	1	1	0	0	0	0	1	1	1	1	1	1	0	1	0	1	1	1	0	1	0	0	1	1	0	1	1	1	0
RAJGARH	0	2	0	2	Immediately	9-12 times in 24 hours	6	True	True	True	0	True	True	6	YES	YES	0	5	1	1	1	1	1	1	1	0	1	1	1	1	0	0	1	1	1	1	0	0	1	1	0	1	1	0	1	1	1	1	0
RAJGARH	0	1	0	2	Immediately	Other Specify	6	True	0	True	0	True	True	6	YES	YES	YES	2	1	1	1	1	1	1	1	0	1	1	1	1	0	0	1	1	0	1	0	0	0	1	1	1	1	0	1	1	1	1	0
RAJGARH	0	2	0	2	Immediately	9-12 times in 24 hours	6	True	True	True	True	0	True	6	0	YES	YES	3	1	1	1	1	0	0	0	1	1	0	0	1	0	1	1	1	0	1	0	0	1	1	0	0	1	0	1	1	1	1	0
RAJGARH	YES	2	0	2	Immediately	On-demand- as often as the baby wants to feed	6	True	True	True	0	0	True	6	YES	YES	0	4	1	1	1	1	0	0	0	1	1	1	0	1	0	1	1	1	0	1	0	1	0	1	0	0	1	1	1	1	1	1	0
RAJGARH	YES	1	0	3	Immediately	9-12 times in 24 hours	6	True	True	True	True	0	True	6	YES	YES	0	2	1	1	0	0	0	0	0	1	1	0	0	1	0	0	1	1	0	1	0	0	1	0	0	0	0	1	1	1	1	1	0
RAJGARH	YES	2	0	2	Immediately	On-demand- as often as the baby wants to feed	6	True	True	True	0	0	True	6	YES	YES	YES	5	0	1	1	1	1	0	1	0	1	1	0	1	0	0	1	0	1	0	0	0	1	0	0	1	0	1	0	1	1	1	0
RAJGARH	YES	3	0	2	Immediately	On-demand- as often as the baby wants to feed	6	True	0	True	True	0	True	6	YES	YES	0	3	1	1	1	1	1	1	1	0	1	1	1	1	0	0	0	1	0	0	0	1	0	0	0	0	0	0	1	1	1	1	0
RAJGARH	0	3	0	2	Immediately	Other Specify	6	True	True	True	0	True	True	6	YES	0	YES	2	1	1	1	1	0	0	0	0	1	1	0	1	0	0	0	1	0	0	0	0	0	1	0	1	0	1	1	1	1	1	0
RAJGARH	YES	1	0	2	Immediately	9-12 times in 24 hours	6	True	0	True	True	0	True	6	0	YES	0	1	1	1	1	1	0	0	0	0	1	1	0	0	0	0	0	1	0	0	0	1	1	0	1	0	0	0	0	0	1	1	0
RAJGARH	0	2	0	2	Immediately	9-12 times in 24 hours	6	True	0	True	0	0	True	6	YES	0	0	5	1	1	1	1	0	0	0	0	1	0	0	0	0	0	1	1	0	0	0	1	0	1	1	1	1	0	1	1	1	0	1
RAJGARH	0	4	0	2	Immediately	9-12 times in 24 hours	6	True	True	True	True	0	0	6	YES	0	0	2	1	1	1	1	1	1	1	0	1	1	0	1	0	1	1	1	0	1	1	1	0	1	1	0	0	1	0	1	1	1	0
RAJGARH	YES	2	0	2	Immediately	9-12 times in 24 hours	6	True	True	True	0	0	True	6	YES	0	0	3	1	1	1	1	1	1	1	1	1	1	1	1	0	1	1	1	0	1	1	0	1	1	0	0	1	1	1	1	1	1	0
RAJGARH	YES	3	0	2	Immediately	9-12 times in 24 hours	6	True	0	True	0	0	True	6	YES	YES	YES	1	1	1	1	1	1	0	1	0	1	1	1	0	0	1	1	1	0	1	0	0	1	1	1	1	0	1	1	1	1	1	0
RAJGARH	YES	2	0	2	Immediately	9-12 times in 24 hours	6	True	0	True	0	True	True	6	YES	YES	0	4	1	1	1	1	0	0	0	1	1	1	0	1	0	0	1	1	0	0	0	0	1	0	0	0	0	0	0	0	0	1	1
RAJGARH	0	2	0	2	Immediately	9-12 times in 24 hours	6	True	True	True	True	True	0	6	YES	YES	0	2	1	1	1	1	1	0	0	0	1	1	1	1	0	1	1	1	1	1	0	0	1	0	0	1	0	1	0	1	1	1	0
RAJGARH	YES	2	0	2	Immediately	9-12 times in 24 hours	6	True	True	True	0	True	True	6	YES	YES	YES	1	1	1	1	1	1	1	0	1	1	1	1	1	0	1	1	1	1	0	1	0	1	0	0	1	1	1	1	1	1	1	0
RAJGARH	YES	2	0	2	Within first 24 hours	9-12 times in 24 hours	6	True	0	True	0	0	True	6	YES	YES	YES	3	1	1	1	1	0	0	0	1	1	1	1	1	0	1	0	0	1	0	0	0	1	1	0	0	0	0	0	0	0	0	0
RAJGARH	YES	4	0	2	Immediately	9-12 times in 24 hours	6	True	0	True	0	True	True	6	YES	YES	0	3	1	1	1	1	1	1	1	0	1	1	1	1	0	0	1	1	1	1	0	1	1	1	1	1	0	0	1	1	1	1	0
RAJGARH	YES	3	0	3	Immediately	9-12 times in 24 hours	6	True	0	True	0	0	0	7	0	0	0	3	1	1	1	1	0	0	0	0	1	1	1	1	0	1	1	1	0	1	1	0	1	0	0	0	1	0	0	0	1	1	1
RAJGARH	0	3	0	2	Immediately	Other Specify	6	True	True	True	0	True	True	6	YES	YES	YES	5	1	1	1	1	1	1	1	0	1	1	0	1	0	1	1	1	1	1	0	0	1	1	0	1	0	1	1	1	1	1	0
RAJGARH	YES	4	YES	2	Immediately	9-12 times in 24 hours	6	True	0	True	0	True	True	6	0	YES	YES	2	1	1	1	1	1	1	1	0	1	1	1	1	0	0	1	1	0	1	0	1	1	1	1	0	0	0	1	1	1	1	0
RAJGARH	YES	4	0	2	Immediately	On-demand- as often as the baby wants to feed	6	True	0	True	0	0	True	6	0	YES	YES	2	0	1	1	1	0	0	0	0	1	1	1	1	0	0	1	1	0	0	0	0	1	1	0	1	0	1	0	1	1	1	0
RAJGARH	YES	2	0	2	Immediately	On-demand- as often as the baby wants to feed	6	True	0	True	0	0	True	6	YES	YES	YES	2	1	1	0	1	0	0	0	0	1	1	0	1	0	0	1	1	1	1	0	0	1	1	0	0	0	1	1	0	1	1	0
RAJGARH	0	2	0	2	Immediately	9-12 times in 24 hours	6	True	0	True	0	0	True	6	YES	0	0	4	1	1	1	1	0	0	0	0	1	1	1	1	0	0	1	1	0	0	0	1	1	0	0	1	0	0	0	0	1	0	0
RAJGARH	YES	2	0	2	Immediately	On-demand- as often as the baby wants to feed	6	True	0	True	0	0	True	6	YES	YES	YES	1	0	1	0	1	0	0	0	0	1	1	1	1	0	0	1	1	0	0	0	0	0	1	1	0	0	1	1	1	1	1	0
RAJGARH	0	3	0	2	Immediately	9-12 times in 24 hours	6	True	True	True	0	0	True	6	YES	YES	YES	4	1	1	1	1	1	0	0	1	1	1	1	1	0	1	1	1	0	1	1	0	1	1	0	1	0	1	0	0	1	1	0
RAJGARH	YES	3	0	2	Immediately	On-demand- as often as the baby wants to feed	6	True	0	True	0	0	True	6	YES	YES	0	5	0	1	1	1	0	0	0	1	1	1	1	0	0	0	0	0	0	1	0	0	1	0	0	1	0	0	0	1	1	1	1
RAJGARH	YES	2	0	2	Immediately	9-12 times in 24 hours	6	True	True	True	True	0	True	6	YES	YES	YES	4	1	1	1	1	0	0	0	0	1	1	1	1	0	0	1	1	0	0	0	0	0	1	0	0	0	1	1	1	1	1	0
RAJGARH	YES	2	0	2	Immediately	9-12 times in 24 hours	6	True	0	True	0	0	True	6	YES	YES	0	2	1	1	1	1	1	0	0	1	1	1	1	1	0	1	1	1	0	1	1	1	1	1	1	0	0	0	1	0	1	1	0
RAJGARH	YES	2	0	2	Immediately	9-12 times in 24 hours	6	True	True	True	0	0	True	6	YES	YES	YES	3	0	1	1	0	1	1	1	1	1	1	0	1	1	0	0	1	1	0	0	1	1	1	1	0	0	1	0	1	1	1	0
RAJGARH	YES	2	0	2	Immediately	9-12 times in 24 hours	6	True	0	True	0	0	True	6	0	YES	0	1	0	1	1	0	1	0	0	0	1	0	0	1	0	1	1	1	1	0	0	0	0	1	0	0	0	0	0	1	1	0	0
RAJGARH	YES	2	0	3	Immediately	9-12 times in 24 hours	6	True	True	True	True	True	True	6	YES	YES	YES	5	1	1	1	0	0	0	0	1	1	1	0	1	0	0	0	1	0	0	0	0	1	1	0	0	0	1	1	1	1	1	0
RAJGARH	YES	1	0	2	Immediately	9-12 times in 24 hours	6	True	True	True	True	0	True	6	YES	0	0	2	1	1	1	1	1	1	1	0	1	0	0	1	0	1	1	1	0	1	0	1	1	1	0	0	0	1	1	0	1	1	0
RAJGARH	YES	3	0	2	Immediately	9-12 times in 24 hours	6	True	0	True	0	0	True	6	YES	YES	0	4	1	1	1	1	1	0	0	1	1	1	0	1	0	0	1	1	0	1	1	0	1	1	0	0	0	0	1	1	1	1	1
RAJGARH	YES	2	0	2	Immediately	9-12 times in 24 hours	6	True	True	True	True	True	True	6	YES	YES	YES	5	1	1	1	1	1	0	0	1	1	1	0	1	1	0	1	1	0	0	0	1	1	1	0	0	0	1	1	1	1	1	0
RAJGARH	YES	7	0	2	Immediately	On-demand- as often as the baby wants to feed	6	True	0	True	0	0	True	6	YES	YES	YES	3	1	1	1	1	1	0	1	1	1	1	1	0	0	0	1	1	1	1	0	1	0	0	0	0	0	1	0	1	1	1	0
RAJGARH	0	2	0	2	Immediately	9-12 times in 24 hours	6	True	True	True	0	0	True	6	YES	YES	YES	2	1	1	1	1	1	1	1	1	1	1	0	1	1	1	1	1	0	1	0	0	1	1	0	0	0	1	1	1	1	0	0
RAJGARH	YES	2	0	2	Immediately	9-12 times in 24 hours	6	True	0	True	0	0	True	6	0	YES	0	2	1	1	1	1	1	1	1	1	1	1	0	1	0	1	1	1	1	0	1	1	1	1	0	1	1	1	0	0	1	1	1
RAJGARH	YES	3	0	2	Immediately	9-12 times in 24 hours	6	True	0	True	0	0	True	6	0	0	0	5	1	1	1	1	0	0	0	1	1	1	1	0	1	0	1	1	1	0	1	1	1	0	0	1	0	0	0	0	1	1	1
RAJGARH	0	3	0	2	Immediately	9-12 times in 24 hours	6	True	0	True	0	0	True	6	YES	YES	YES	3	1	1	1	1	1	1	1	0	1	0	0	1	0	0	0	1	0	0	0	0	0	1	1	1	0	1	1	1	1	0	0
RAJGARH	YES	0	0	2	Immediately	9-12 times in 24 hours	6	True	0	True	0	0	True	6	YES	0	0	3	1	1	1	1	1	0	1	0	1	1	0	1	1	0	1	1	1	1	1	1	1	1	0	1	1	1	0	1	1	1	0
RAJGARH	0	1	0	2	Immediately	9-12 times in 24 hours	6	True	0	True	0	0	True	6	YES	YES	YES	5	1	1	1	1	1	0	0	1	1	1	0	1	1	0	1	1	0	1	0	0	0	1	0	0	0	1	0	1	1	1	0
RAJGARH	YES	1	0	3	Within first 24 hours	9-12 times in 24 hours	6	True	0	True	0	0	0	6	YES	0	0	1	0	1	0	0	1	1	1	1	1	1	0	1	0	0	0	1	1	1	0	0	0	0	0	0	0	1	0	1	0	0	0
RAJGARH	YES	4	0	2	Immediately	9-12 times in 24 hours	6	True	True	True	True	0	True	6	YES	YES	0	5	1	1	1	0	1	1	1	0	1	1	1	1	0	1	1	1	1	1	1	0	1	1	1	0	0	1	1	1	1	1	0
RAJGARH	YES	3	0	2	Immediately	On-demand- as often as the baby wants to feed	6	True	True	True	True	0	True	6	YES	0	YES	4	1	1	1	0	0	0	0	0	1	1	1	1	0	1	1	1	1	1	1	1	1	0	0	1	0	0	0	1	1	0	0
RAJGARH	YES	3	YES	2	Immediately	Other Specify	6	True	True	True	True	True	True	6	YES	YES	0	5	1	1	1	1	1	1	1	0	1	1	1	1	0	1	1	1	0	1	1	1	1	1	0	0	0	1	1	1	1	1	0
RAJGARH	YES	1	0	2	Immediately	9-12 times in 24 hours	6	True	0	True	0	True	True	6	YES	YES	0	4	1	1	1	1	1	1	1	0	1	1	1	1	0	0	1	1	0	1	1	0	0	1	0	1	0	1	0	0	1	0	0
RAJGARH	YES	3	0	2	Immediately	9-12 times in 24 hours	6	True	0	True	True	0	True	6	YES	YES	YES	5	1	1	1	1	1	0	0	0	1	1	0	1	0	0	1	1	0	1	1	1	0	1	0	1	0	0	1	1	1	1	0
RAJGARH	YES	1	0	2	Immediately	9-12 times in 24 hours	6	True	True	True	True	True	True	6	YES	0	YES	3	1	1	1	1	1	1	0	0	1	1	1	1	0	1	1	1	1	1	1	1	1	1	1	1	0	1	1	1	1	1	0
RAJGARH	YES	2	0	2	Immediately	9-12 times in 24 hours	6	True	True	True	True	True	True	6	YES	0	0	3	1	1	0	1	1	0	1	0	1	1	0	1	0	0	1	1	1	0	0	1	0	1	0	0	0	0	1	0	1	1	0
RAJGARH	YES	2	0	2	Immediately	9-12 times in 24 hours	6	True	True	True	0	0	True	6	YES	YES	YES	1	1	1	1	1	0	0	1	0	1	1	1	1	0	0	1	1	0	1	1	0	1	1	0	1	0	0	0	0	1	1	0
RAJGARH	YES	2	0	2	Immediately	9-12 times in 24 hours	6	True	True	True	0	0	True	6	YES	0	0	4	1	1	1	1	1	1	1	0	1	1	0	1	0	0	0	1	0	1	0	1	0	1	0	0	1	0	1	1	1	1	0
RAJGARH	YES	2	0	2	Immediately	9-12 times in 24 hours	6	True	True	True	0	0	True	6	YES	YES	YES	3	1	1	1	1	1	1	1	0	1	1	1	1	0	0	1	1	0	1	1	1	0	0	0	1	0	1	1	1	1	1	0
RAJGARH	YES	2	0	2	Immediately	9-12 times in 24 hours	6	True	0	True	0	0	True	6	YES	YES	0	3	1	1	1	1	0	0	0	0	1	1	1	1	0	0	1	1	0	1	0	0	1	1	0	1	0	0	1	1	1	1	0
RAJGARH	YES	2	0	2	Immediately	9-12 times in 24 hours	6	True	True	True	True	0	True	6	YES	YES	YES	2	1	1	1	1	0	0	0	0	1	1	1	1	0	1	1	1	0	1	0	1	0	1	0	0	0	1	1	1	1	1	0
RAJGARH	YES	1	0	2	Immediately	9-12 times in 24 hours	6	True	True	True	0	0	0	6	YES	0	0	4	1	1	1	0	1	1	1	0	1	1	0	1	1	1	1	1	0	1	0	0	1	1	0	0	0	0	0	1	1	0	0
RAJGARH	YES	1	0	2	Immediately	Other Specify	6	True	0	True	0	0	True	6	YES	0	0	3	1	1	1	0	1	1	1	0	1	1	0	1	1	0	0	1	0	1	0	0	0	1	0	1	0	1	1	0	1	1	0
RAJGARH	YES	1	0	2	Immediately	9-12 times in 24 hours	6	True	True	True	True	0	True	6	YES	0	YES	2	0	1	1	1	1	1	1	1	1	1	0	1	0	0	1	1	0	1	0	0	1	1	0	0	0	1	1	1	1	1	0
RAJGARH	YES	2	0	4	Immediately	9-12 times in 24 hours	6	0	0	True	0	True	True	6	YES	0	YES	3	1	1	1	1	1	1	1	0	1	1	0	0	0	0	0	1	0	1	0	0	0	1	0	0	0	1	0	1	1	1	0
RAJGARH	YES	2	0	2	Immediately	9-12 times in 24 hours	6	True	0	True	0	0	True	6	YES	YES	YES	2	1	1	1	1	1	1	1	0	1	1	1	1	1	1	0	1	0	1	1	0	0	1	0	1	1	1	0	1	1	1	0
RAJGARH	YES	4	0	2	Immediately	9-12 times in 24 hours	6	True	True	True	0	True	0	6	YES	YES	0	3	1	1	1	1	1	0	1	0	1	1	1	1	0	0	1	1	0	1	0	0	0	1	1	1	0	1	1	1	1	1	0
RAJGARH	YES	3	0	2	Immediately	9-12 times in 24 hours	6	True	True	True	True	True	0	6	YES	YES	0	3	1	1	1	1	0	0	0	1	1	1	1	0	1	0	0	1	0	0	0	1	1	0	0	0	1	0	0	1	1	1	0
RAJGARH	YES	3	0	2	Immediately	9-12 times in 24 hours	6	True	0	True	0	0	True	6	0	YES	0	4	0	1	0	1	1	0	1	1	1	1	0	1	0	0	1	1	0	0	1	0	1	1	0	0	0	0	1	1	1	1	0
RAJGARH	YES	3	0	2	Immediately	9-12 times in 24 hours	6	True	0	True	0	0	0	6	0	YES	0	3	1	1	1	1	1	0	1	0	1	1	1	1	0	0	1	1	0	1	0	0	1	1	0	1	0	1	1	0	1	1	0
RAJGARH	YES	3	0	3	Immediately	9-12 times in 24 hours	6	True	True	True	True	True	True	6	YES	YES	YES	1	1	1	1	0	1	0	1	0	1	1	0	1	1	1	1	1	1	1	0	1	0	1	0	0	1	1	1	1	1	1	0
RAJGARH	YES	2	0	3	Immediately	9-12 times in 24 hours	6	True	0	True	True	True	0	6	YES	0	0	3	1	1	1	1	1	1	1	1	1	1	0	1	0	0	0	1	0	1	0	1	0	1	0	0	0	1	0	1	1	1	0
RAJGARH	YES	2	0	2	Immediately	9-12 times in 24 hours	6	True	0	True	0	True	True	6	0	YES	0	2	1	1	1	0	1	1	1	0	1	1	1	1	0	1	0	1	1	0	0	0	1	1	0	1	0	1	1	0	1	1	0
RAJGARH	YES	1	0	3	Immediately	9-12 times in 24 hours	6	True	0	True	0	0	True	6	YES	YES	0	4	0	0	1	0	1	1	1	0	1	1	0	1	0	1	0	1	1	1	0	0	0	1	0	0	0	0	0	1	0	1	0
RAJGARH	YES	1	0	3	Within first 24 hours	9-12 times in 24 hours	6	True	True	True	True	True	True	6	YES	YES	YES	1	1	1	1	1	1	1	1	1	1	1	0	1	0	0	1	1	0	1	0	1	0	1	0	0	1	1	0	1	0	0	0
RAJGARH	YES	0	0	2	Immediately	9-12 times in 24 hours	6	True	True	True	0	0	True	6	YES	0	YES	5	1	1	1	0	1	1	1	0	1	1	1	1	1	0	1	1	0	1	1	0	0	1	1	1	0	1	1	1	1	0	0
RAJGARH	0	6	YES	2	Immediately	9-12 times in 24 hours	6	True	True	True	True	0	True	6	YES	YES	YES	4	1	1	1	0	1	1	1	0	1	1	1	1	1	0	1	1	0	1	0	0	0	0	1	1	0	1	0	1	1	1	0
RAJGARH	YES	3	YES	3	Immediately	On-demand- as often as the baby wants to feed	6	0	0	True	True	True	True	6	YES	YES	YES	5	1	1	1	1	0	0	0	0	1	1	0	0	0	1	1	1	0	1	1	0	0	0	1	1	0	1	0	0	1	1	0
RAJGARH	YES	2	0	2	Immediately	9-12 times in 24 hours	6	True	0	True	True	True	True	6	YES	0	0	3	1	1	1	1	1	1	0	0	1	1	0	1	0	1	1	1	1	1	0	1	0	1	0	0	1	1	1	1	1	1	0
RAJGARH	YES	1	0	2	Immediately	9-12 times in 24 hours	6	True	True	True	True	True	True	6	YES	YES	YES	4	1	1	1	0	0	1	1	0	1	1	1	1	0	1	1	1	1	1	0	1	0	1	0	0	1	1	1	1	1	1	0
RAJGARH	YES	3	0	3	Immediately	9-12 times in 24 hours	6	True	0	True	True	True	True	6	0	YES	0	3	1	1	1	0	0	0	0	0	1	1	0	1	0	1	1	1	1	0	0	0	1	1	0	1	0	0	1	1	1	1	0
RAJGARH	YES	6	0	3	Immediately	9-12 times in 24 hours	6	0	0	True	True	True	True	6	YES	YES	0	3	1	1	1	0	0	0	0	0	1	1	0	1	0	1	1	1	1	1	1	1	0	1	1	0	0	1	1	1	1	1	0
RAJGARH	YES	1	0	2	Immediately	On-demand- as often as the baby wants to feed	6	0	0	True	0	0	True	6	YES	0	0	1	1	1	1	0	0	0	0	1	1	1	0	1	0	0	1	1	0	0	0	0	1	0	0	1	0	0	1	0	1	1	0
RAJGARH	0	3	0	2	Immediately	On-demand- as often as the baby wants to feed	2	True	0	True	0	0	0	3	0	0	0	2	0	1	1	0	0	0	0	0	0	1	0	1	0	0	0	1	0	0	0	0	1	0	0	1	0	0	0	1	0	1	0
RAJGARH	YES	1	0	2	Immediately	On-demand- as often as the baby wants to feed	9	True	0	0	0	0	0	9	0	0	0	1	0	1	1	1	0	0	0	0	1	0	0	0	0	0	1	1	1	0	0	0	1	0	0	1	0	0	0	0	0	1	0
RAJGARH	YES	0	0	2	Immediately	9-12 times in 24 hours	6	True	True	True	0	True	True	6	YES	YES	0	1	1	1	0	1	0	0	0	0	1	0	0	0	1	0	0	1	1	0	1	0	0	1	0	0	0	1	1	1	1	1	0
RAJGARH	YES	3	0	2	Immediately	9-12 times in 24 hours	6	True	0	True	0	0	0	6	YES	0	0	1	1	1	0	0	1	0	1	1	1	1	1	1	0	0	1	1	0	1	1	1	0	1	0	0	0	1	0	1	1	1	0
RAJGARH	0	3	0	2	Immediately	9-12 times in 24 hours	6	True	0	True	0	0	0	6	YES	YES	0	1	0	1	0	1	0	1	1	0	1	1	0	1	0	1	0	1	1	1	1	0	0	0	0	0	0	0	0	1	1	1	0
RAJGARH	0	4	0	2	Immediately	Other Specify	6	True	0	True	0	True	True	6	YES	YES	YES	1	1	1	1	1	1	0	1	0	1	1	0	1	0	1	1	1	0	1	0	1	0	1	0	0	0	1	0	0	1	1	0
RAJGARH	YES	0	0	3	Immediately	9-12 times in 24 hours	6	True	True	True	0	True	0	6	0	YES	0	4	1	1	1	1	1	1	1	1	1	1	0	1	0	1	1	1	0	1	0	1	1	0	0	1	1	1	0	1	1	1	0
RAJGARH	YES	2	0	2	Immediately	Other Specify	6	True	True	True	0	True	True	6	YES	YES	0	4	1	1	1	1	1	0	1	0	1	1	0	1	0	0	1	1	1	1	0	0	0	1	1	0	1	1	0	1	1	1	1
RAJGARH	YES	4	0	2	Immediately	9-12 times in 24 hours	6	True	True	True	0	0	0	6	YES	YES	0	1	1	1	1	1	1	0	1	0	1	1	1	1	0	0	1	1	1	1	1	1	1	1	1	0	0	0	0	0	1	1	0
RAJGARH	YES	5	0	2	Immediately	9-12 times in 24 hours	6	True	0	True	0	0	True	6	YES	0	0	1	1	1	0	1	1	1	1	0	1	1	0	1	0	0	1	1	1	0	0	0	1	0	0	1	0	1	0	1	1	0	0
RAJGARH	YES	4	0	2	Immediately	9-12 times in 24 hours	6	True	True	True	True	0	True	6	YES	YES	0	5	1	1	1	1	0	0	0	0	1	1	1	1	0	0	1	1	0	1	1	1	1	0	0	0	1	1	1	1	1	1	1
RAJGARH	YES	4	0	2	Immediately	Other Specify	6	True	0	True	0	0	True	6	0	YES	0	1	1	1	1	1	1	0	1	1	1	1	1	1	0	0	1	1	0	1	0	0	1	1	0	1	0	0	0	0	1	0	0
RAJGARH	0	2	0	2	Immediately	9-12 times in 24 hours	6	True	0	True	0	0	True	6	YES	YES	0	2	1	1	1	1	1	1	0	1	1	1	0	0	0	0	1	1	0	1	0	0	1	1	1	0	0	1	0	1	1	1	0
RAJGARH	YES	2	0	2	Immediately	9-12 times in 24 hours	6	True	0	True	0	0	0	6	YES	0	0	4	1	1	0	1	0	0	0	1	1	1	0	0	1	0	0	1	0	0	0	0	1	1	0	0	0	0	0	1	1	1	0
RAJGARH	YES	3	0	2	Within first 24 hours	9-12 times in 24 hours	6	True	0	True	0	0	True	6	0	0	0	3	1	0	1	1	0	0	0	0	1	1	0	1	1	0	1	1	0	0	0	0	0	0	0	1	0	1	0	0	0	0	0
RAJGARH	YES	5	0	2	Immediately	9-12 times in 24 hours	6	True	True	True	0	0	0	6	0	0	0	1	0	1	1	1	0	0	0	0	1	0	0	1	0	0	1	1	0	1	0	0	0	1	0	0	0	1	1	1	1	0	0
RAJGARH	YES	2	0	2	Immediately	On-demand- as often as the baby wants to feed	6	True	0	True	True	0	True	6	YES	YES	0	1	1	1	1	1	0	0	0	0	1	1	0	1	1	0	1	1	0	1	0	0	0	1	0	0	1	1	1	1	1	1	0
RAJGARH	0	4	0	2	Immediately	9-12 times in 24 hours	6	True	0	True	0	0	True	6	YES	0	YES	2	1	1	0	1	1	1	1	0	1	1	1	1	0	0	1	1	0	1	0	0	0	1	1	0	0	1	0	1	1	1	0
RAJGARH	YES	4	0	2	Immediately	9-12 times in 24 hours	6	True	0	True	0	True	True	6	0	YES	YES	3	1	1	1	1	0	0	0	0	1	1	0	1	0	0	1	1	1	0	0	0	1	0	0	0	0	1	0	0	1	1	0
RAJGARH	YES	5	0	2	Immediately	9-12 times in 24 hours	6	True	True	True	True	True	True	6	YES	0	0	2	0	1	0	1	1	1	1	0	1	1	1	1	0	0	1	1	0	1	0	0	0	1	0	1	0	1	1	1	1	1	0
RAJGARH	YES	4	0	2	Immediately	9-12 times in 24 hours	6	True	0	True	True	0	True	6	YES	0	0	3	1	1	1	0	0	0	0	0	1	0	0	1	0	0	1	1	0	0	0	0	0	1	1	1	1	0	1	1	0	1	0
RAJGARH	YES	3	0	2	Immediately	9-12 times in 24 hours	6	True	0	True	0	0	0	6	YES	0	0	1	1	1	1	1	0	0	0	0	1	1	1	1	0	1	1	1	0	1	1	0	1	1	0	1	1	0	1	0	0	1	1
RAJGARH	0	4	0	2	Immediately	9-12 times in 24 hours	6	True	True	True	True	0	True	6	YES	0	0	4	1	1	1	1	0	0	0	1	1	1	0	1	1	0	1	1	0	0	0	1	1	0	1	0	0	0	0	0	1	1	0
RAJGARH	YES	4	0	2	Immediately	9-12 times in 24 hours	6	True	True	True	0	0	True	6	0	0	0	2	1	1	1	1	1	1	1	0	1	0	0	0	0	0	1	1	1	1	1	0	1	1	1	0	0	1	1	1	0	1	0
RAJGARH	0	4	0	2	Immediately	9-12 times in 24 hours	6	True	0	True	0	True	0	6	YES	YES	0	2	0	1	1	1	1	1	1	0	1	1	1	0	0	0	1	1	0	1	1	0	1	0	0	0	0	0	0	1	1	1	0
RAJGARH	YES	3	0	2	Immediately	9-12 times in 24 hours	6	True	0	True	0	True	True	6	YES	YES	0	2	1	1	1	0	1	0	1	1	1	0	1	0	0	0	0	1	0	1	0	1	0	1	1	0	0	0	1	1	1	0	0
RAJGARH	YES	2	YES	3	Within first 24 hours	9-12 times in 24 hours	6	True	True	True	0	0	True	6	YES	0	0	1	1	1	1	1	0	0	0	1	1	1	0	1	0	1	1	1	0	1	0	0	1	1	0	0	0	1	0	1	0	0	0
RAJGARH	0	6	0	2	Immediately	9-12 times in 24 hours	6	True	0	True	0	0	True	6	YES	0	0	2	1	1	0	1	1	1	0	0	1	1	0	1	1	0	1	0	1	1	0	0	1	1	0	1	1	1	0	0	1	0	0
RAJGARH	0	2	0	2	Immediately	9-12 times in 24 hours	6	True	True	True	True	True	True	7	YES	YES	0	2	1	1	1	1	1	1	1	1	1	1	1	1	1	1	1	1	0	0	0	0	1	1	1	0	1	1	0	1	1	1	0
RAJGARH	0	2	0	2	Immediately	9-12 times in 24 hours	6	True	True	True	0	True	True	6	YES	YES	YES	2	1	1	0	1	1	1	1	0	1	1	0	1	0	1	0	1	1	1	1	0	0	1	0	1	1	1	1	1	1	1	0
RAJGARH	0	2	0	2	Immediately	9-12 times in 24 hours	6	True	True	True	True	True	True	6	YES	YES	0	1	1	1	1	1	1	1	1	0	1	1	1	1	0	1	1	1	0	1	0	0	0	1	0	1	1	1	1	1	1	1	1
RAJGARH	YES	2	0	2	Immediately	9-12 times in 24 hours	6	True	True	True	0	0	True	6	YES	YES	0	3	1	1	1	1	0	0	0	0	1	1	1	1	0	0	1	1	0	1	0	0	0	1	0	1	1	1	1	1	1	1	0
RAJGARH	YES	4	0	2	Immediately	9-12 times in 24 hours	6	True	True	True	0	0	True	6	0	0	0	1	1	1	1	1	1	0	0	0	1	1	0	0	0	0	1	1	0	0	0	0	0	1	0	1	0	1	1	0	1	1	1
RAJGARH	YES	3	0	3	Immediately	9-12 times in 24 hours	6	True	0	True	0	0	0	6	0	0	0	1	0	1	0	1	0	0	0	0	1	1	0	1	0	0	1	1	0	0	0	1	0	1	0	1	1	1	1	1	1	1	0
RAJGARH	YES	3	0	2	Immediately	Other Specify	6	True	True	True	0	0	True	6	YES	0	0	1	1	1	0	1	0	0	0	0	1	1	0	1	1	0	1	1	0	0	0	1	0	1	0	1	1	1	1	1	1	1	0
RAJGARH	YES	2	0	2	Immediately	9-12 times in 24 hours	6	True	0	True	0	0	0	6	0	YES	YES	2	1	1	1	0	1	0	1	0	1	1	1	1	0	1	0	1	1	1	1	0	0	1	0	0	0	1	0	0	1	1	0
RAJGARH	0	2	0	2	Immediately	9-12 times in 24 hours	6	True	True	True	0	0	True	6	YES	YES	0	5	1	1	1	1	0	0	0	1	1	1	0	0	0	0	0	1	0	1	1	0	0	1	0	0	0	1	1	1	1	1	0
RAJGARH	YES	2	0	3	Immediately	Don?t know	6	True	0	True	0	0	0	6	0	0	0	5	0	1	1	0	0	0	0	0	1	1	0	0	0	0	0	0	0	0	0	0	1	0	0	0	0	0	1	0	1	1	0
RAJGARH	YES	3	0	2	Immediately	Other Specify	6	True	0	True	0	True	True	6	YES	YES	0	1	1	1	1	1	0	0	0	0	1	1	1	0	0	0	1	1	0	1	1	0	1	1	0	0	0	0	0	0	1	1	0
RAJGARH	YES	3	0	2	Immediately	9-12 times in 24 hours	6	True	0	True	0	True	0	6	YES	0	0	4	1	1	1	1	1	1	1	0	1	1	1	1	0	0	1	1	0	1	1	1	1	1	0	0	0	1	1	1	1	1	0
RAJGARH	0	2	0	2	Immediately	9-12 times in 24 hours	6	True	0	True	0	True	True	6	YES	YES	0	3	1	1	1	1	1	1	1	0	1	1	1	1	0	0	1	1	1	1	1	0	1	1	1	0	0	0	0	1	1	1	0
RAJGARH	YES	2	0	2	Immediately	9-12 times in 24 hours	6	True	True	True	0	0	True	6	YES	YES	0	1	1	1	1	1	1	1	1	0	1	1	1	1	0	0	1	1	0	1	0	1	1	1	0	0	0	0	0	1	1	1	0
RAJGARH	YES	1	0	2	Immediately	9-12 times in 24 hours	6	True	0	True	0	0	True	6	0	YES	YES	1	1	1	1	1	0	1	1	1	1	1	0	1	0	0	0	1	0	1	1	0	1	1	0	0	0	1	1	1	1	1	0
RAJGARH	YES	2	0	2	Immediately	9-12 times in 24 hours	6	True	True	True	True	0	True	6	YES	0	0	5	1	1	1	1	1	1	1	0	1	1	0	1	1	0	1	1	0	1	0	1	0	0	0	1	0	1	1	1	1	1	0
RAJGARH	YES	2	0	2	Immediately	On-demand- as often as the baby wants to feed	6	True	0	True	0	0	True	6	YES	YES	0	5	0	1	1	1	0	0	0	0	1	1	0	1	1	0	1	1	0	1	0	0	0	1	0	0	1	1	1	1	1	1	0
RAJGARH	YES	2	0	2	Immediately	9-12 times in 24 hours	6	True	0	True	0	0	True	6	YES	YES	0	3	1	1	0	1	1	0	1	0	1	1	0	0	0	0	1	1	1	1	1	1	1	1	0	0	0	1	1	0	1	1	1
RAJGARH	YES	0	0	2	Immediately	9-12 times in 24 hours	6	True	0	True	0	0	True	6	0	0	0	5	1	1	1	1	0	0	0	0	1	1	1	1	0	0	1	1	0	1	0	1	0	1	0	0	1	1	1	1	1	1	0
RAJGARH	YES	2	0	2	Immediately	9-12 times in 24 hours	6	True	True	True	True	0	True	6	YES	YES	YES	5	1	1	1	1	0	0	0	0	1	1	0	1	0	0	1	1	1	1	1	0	1	0	1	1	0	1	1	1	1	1	0
RAJGARH	YES	3	0	2	Immediately	9-12 times in 24 hours	6	True	True	True	0	0	True	6	YES	0	0	3	1	1	1	1	1	1	0	0	1	1	0	1	0	0	1	1	1	1	1	0	1	1	0	1	0	1	1	1	1	1	0
RAJGARH	YES	1	0	3	Immediately	9-12 times in 24 hours	6	True	True	True	0	0	True	6	YES	YES	0	4	1	1	1	0	1	1	1	1	1	0	0	1	0	1	1	1	0	1	0	0	1	1	0	0	0	1	0	1	1	1	0
RAJGARH	YES	3	0	2	Immediately	On-demand- as often as the baby wants to feed	6	True	True	True	0	True	True	6	YES	YES	YES	4	1	1	1	0	1	0	0	0	1	1	0	1	0	1	1	0	0	0	0	1	0	1	0	1	1	1	1	1	1	0	0
RAJGARH	YES	2	0	2	Immediately	9-12 times in 24 hours	6	True	0	True	True	True	0	6	YES	YES	0	5	1	1	1	1	0	0	0	0	1	1	1	1	0	1	1	1	1	1	0	0	0	1	0	0	1	1	1	1	1	1	0
RAJGARH	YES	1	0	2	Immediately	9-12 times in 24 hours	6	True	0	True	0	0	True	6	YES	YES	0	5	0	1	1	1	0	0	0	0	1	1	0	1	0	0	1	1	0	1	1	1	0	1	0	0	1	1	1	1	1	1	0
RAJGARH	YES	2	0	2	Immediately	9-12 times in 24 hours	6	True	True	True	True	0	True	6	0	YES	YES	2	0	1	1	1	0	0	0	1	1	1	1	1	0	1	0	1	1	1	0	0	1	1	0	0	0	1	0	1	1	1	0
RAJGARH	YES	1	0	2	Within first 24 hours	9-12 times in 24 hours	6	True	0	True	True	0	True	6	YES	0	0	5	1	1	1	1	0	0	0	0	1	1	0	1	0	0	1	1	0	0	0	1	0	1	1	0	1	1	0	1	0	0	0
RAJGARH	YES	2	0	2	Immediately	9-12 times in 24 hours	6	True	True	True	True	0	True	6	YES	YES	0	2	1	1	1	0	1	0	0	1	1	1	0	1	0	0	1	1	0	1	0	0	0	0	1	0	1	1	1	1	1	1	0
RAJGARH	0	2	0	2	Immediately	9-12 times in 24 hours	6	True	0	True	0	0	True	6	YES	YES	0	3	1	1	1	0	0	0	0	0	1	1	1	1	0	0	1	1	0	1	1	0	1	1	0	0	0	1	0	1	1	0	0
RAJGARH	YES	5	0	2	Immediately	9-12 times in 24 hours	6	True	0	True	0	0	True	6	YES	YES	YES	5	1	1	1	1	0	0	0	1	1	0	1	0	0	1	1	1	1	1	1	0	1	1	0	0	0	1	0	1	1	0	0
RAJGARH	YES	2	0	2	Immediately	9-12 times in 24 hours	6	True	0	True	0	0	True	6	0	YES	YES	5	1	1	1	1	0	0	1	0	1	1	0	1	0	0	1	1	0	1	0	1	1	1	0	0	1	1	1	1	1	1	1
RAJGARH	YES	1	0	3	Don?t know	On-demand- as often as the baby wants to feed	6	True	0	True	True	0	True	6	YES	0	0	1	0	1	1	1	0	0	0	0	1	1	0	1	0	1	0	1	0	0	0	0	0	0	0	0	0	0	0	0	0	0	0
RAJGARH	YES	2	0	3	Immediately	Other Specify	6	True	0	True	0	0	True	6	YES	YES	0	4	0	1	1	0	0	0	0	0	1	1	1	1	0	0	1	0	0	0	0	0	1	0	0	1	0	0	1	1	1	1	0
RAJGARH	YES	2	0	2	Immediately	9-12 times in 24 hours	6	True	0	True	True	0	True	6	YES	0	0	4	0	1	1	1	1	0	1	0	1	1	1	1	0	1	1	1	0	1	1	0	0	1	0	1	0	1	1	1	1	1	0
RAJGARH	YES	3	0	2	Immediately	Other Specify	6	True	True	True	0	True	True	6	YES	YES	0	4	1	1	1	1	0	0	0	0	1	1	0	1	1	0	1	1	0	1	0	0	0	1	0	0	1	1	1	1	1	1	0
RAJGARH	YES	2	0	2	Immediately	9-12 times in 24 hours	6	True	True	True	0	True	0	6	YES	YES	0	3	1	1	1	1	0	0	0	0	1	1	0	1	0	0	1	1	0	1	1	0	1	1	1	0	0	1	1	1	1	1	0
RAJGARH	YES	5	0	2	Immediately	9-12 times in 24 hours	6	True	0	True	0	True	0	6	YES	YES	YES	4	0	1	1	1	1	0	1	0	1	1	0	1	0	1	1	1	0	1	1	0	1	1	1	0	0	0	1	1	1	1	0
RAJGARH	YES	2	0	2	Immediately	9-12 times in 24 hours	6	True	True	True	0	True	0	6	YES	0	0	4	0	1	1	1	1	0	1	0	1	1	0	1	0	0	1	1	0	1	1	0	1	1	0	0	0	0	0	0	1	1	0
RAJGARH	YES	3	0	2	Immediately	9-12 times in 24 hours	6	True	0	True	0	0	True	6	YES	YES	0	3	0	1	1	1	0	1	1	0	1	1	0	0	0	0	1	1	0	0	0	1	0	1	1	0	1	0	0	0	1	1	0
RAJGARH	YES	2	0	2	Immediately	9-12 times in 24 hours	6	True	0	True	0	0	True	6	YES	0	0	3	1	1	1	1	1	0	1	0	1	0	0	0	0	0	0	1	0	0	0	0	0	1	1	0	1	0	0	0	1	1	0
RAJGARH	YES	5	0	2	Immediately	9-12 times in 24 hours	6	True	True	True	0	0	0	6	YES	0	0	4	0	1	1	1	0	0	0	0	1	0	1	0	0	0	0	0	0	0	0	0	0	1	1	0	0	1	0	0	1	1	0
RAJGARH	YES	4	0	3	Within first 24 hours	9-12 times in 24 hours	6	True	0	True	True	0	True	6	0	YES	0	2	0	1	0	1	0	0	1	0	1	0	1	0	0	0	0	1	0	0	0	0	1	1	0	0	0	1	0	0	0	0	0
RAJGARH	YES	5	0	2	Immediately	Other Specify	6	True	0	True	0	True	True	6	YES	YES	0	1	0	1	1	1	0	0	0	1	1	0	0	1	0	0	0	1	0	0	0	0	1	0	0	1	1	0	0	1	1	0	0
RAJGARH	YES	3	0	2	Immediately	9-12 times in 24 hours	6	True	True	True	0	0	True	6	YES	0	0	3	1	1	0	1	1	1	1	0	1	1	0	1	0	1	1	1	0	1	1	0	1	1	0	1	0	1	1	1	1	1	0
RAJGARH	0	3	0	2	Immediately	9-12 times in 24 hours	6	True	True	True	0	0	True	6	YES	YES	0	1	1	1	1	1	1	1	1	0	1	1	0	1	0	1	1	1	1	1	0	0	0	1	0	1	1	1	1	1	1	1	0
RAJGARH	YES	3	0	2	Immediately	9-12 times in 24 hours	6	True	True	True	True	0	True	6	YES	0	0	2	1	1	1	1	1	1	1	0	1	1	0	1	0	0	1	1	0	1	0	0	0	1	1	1	0	1	1	1	1	1	1
RAJGARH	YES	2	0	2	Immediately	9-12 times in 24 hours	6	True	0	True	0	0	True	6	0	YES	YES	3	0	1	0	1	1	1	1	0	1	1	1	1	0	0	0	1	1	1	0	1	1	0	0	1	0	1	0	1	1	1	1
RAJGARH	YES	3	0	2	Immediately	9-12 times in 24 hours	6	True	True	True	True	0	True	6	0	YES	0	4	1	1	1	1	0	0	0	0	1	1	0	1	0	0	1	1	0	0	0	0	1	1	0	0	1	1	1	1	1	1	0
RAJGARH	0	3	YES	2	Immediately	9-12 times in 24 hours	6	True	True	True	0	0	True	6	YES	0	0	1	1	0	1	1	1	0	1	1	1	1	1	1	0	1	1	1	1	0	0	0	0	1	0	0	0	0	0	0	1	0	0
RAJGARH	YES	4	YES	2	Immediately	9-12 times in 24 hours	6	True	True	True	0	0	True	6	0	0	0	5	1	1	1	0	0	0	0	0	1	1	1	1	0	1	0	1	1	0	0	0	1	1	0	0	0	0	1	1	1	1	0
RAJGARH	YES	3	0	2	Immediately	9-12 times in 24 hours	6	True	0	True	0	0	True	6	YES	0	0	3	1	1	1	0	0	0	0	1	1	1	0	1	0	1	0	1	1	0	0	0	1	0	0	0	0	0	1	1	0	0	0
RAJGARH	YES	5	0	2	Immediately	On-demand- as often as the baby wants to feed	6	True	True	True	0	0	True	6	0	0	0	1	1	1	1	1	0	0	0	1	1	0	1	0	0	0	1	1	0	0	0	0	1	1	0	1	0	0	1	1	1	1	0
RAJGARH	YES	3	0	3	Immediately	On-demand- as often as the baby wants to feed	11	0	0	0	0	0	0	12	0	YES	0	1	1	1	1	1	0	0	0	0	0	1	0	1	0	0	0	1	1	0	0	0	1	0	1	0	0	1	0	0	0	1	0
RAJGARH	YES	2	0	2	Immediately	9-12 times in 24 hours	6	True	True	True	0	0	0	6	YES	YES	0	1	1	1	1	0	0	0	0	1	1	1	1	1	0	0	0	1	1	0	0	0	1	1	1	0	0	0	1	0	0	1	0
RAJGARH	YES	3	0	2	Immediately	9-12 times in 24 hours	6	True	0	True	True	True	True	7	YES	YES	YES	3	0	1	1	1	0	0	0	0	1	1	0	1	1	0	1	1	0	1	0	0	1	1	0	1	0	1	0	0	1	1	0
RAJGARH	YES	3	0	2	Immediately	9-12 times in 24 hours	6	True	0	0	True	0	0	6	0	YES	YES	1	0	0	1	1	0	0	0	0	1	0	0	1	0	0	1	1	0	0	0	0	1	1	0	1	0	0	0	0	0	1	0
RAJGARH	YES	3	0	2	Immediately	On-demand- as often as the baby wants to feed	10	True	0	True	0	0	True	9	YES	YES	0	4	0	1	1	1	0	0	0	0	0	1	0	0	1	0	1	0	1	0	0	0	1	0	1	1	0	0	1	0	1	1	0
RAJGARH	YES	5	0	2	Immediately	On-demand- as often as the baby wants to feed	9	True	True	True	0	0	True	6	YES	YES	0	1	1	1	1	0	0	0	0	0	1	1	0	1	0	0	1	1	0	0	1	0	1	1	0	0	1	1	0	0	1	0	0
RAJGARH	YES	2	0	2	Within first 24 hours	Other Specify	5	True	0	True	0	0	True	6	0	YES	0	1	0	1	1	1	1	0	1	0	1	1	0	1	0	1	1	1	0	1	0	0	1	0	0	0	0	1	0	1	0	0	0
RAJGARH	YES	4	0	2	Immediately	9-12 times in 24 hours	6	True	True	True	0	0	0	6	YES	0	YES	3	1	1	1	1	0	0	0	0	1	1	0	1	0	1	1	1	1	1	0	0	1	1	0	1	1	1	1	1	1	1	0
RAJGARH	0	3	0	2	Immediately	9-12 times in 24 hours	6	0	0	True	0	0	0	6	0	YES	YES	2	0	1	1	0	1	1	1	0	1	1	0	1	0	1	1	1	1	0	0	0	1	1	0	0	0	0	0	1	1	1	0
RAJGARH	YES	3	0	2	Immediately	9-12 times in 24 hours	6	True	0	True	0	True	True	6	0	YES	0	2	0	1	1	0	0	0	0	1	1	1	0	1	0	1	0	1	1	1	1	0	1	0	0	0	0	0	0	1	0	1	0
RAJGARH	0	4	0	2	Immediately	9-12 times in 24 hours	6	True	0	True	0	True	True	6	YES	YES	YES	4	0	1	1	1	1	1	1	1	1	1	0	1	0	0	1	1	0	1	1	0	1	1	0	0	0	0	1	1	1	1	0
RAJGARH	YES	2	0	2	Immediately	Other Specify	6	True	True	True	0	True	True	6	YES	0	0	5	1	1	1	1	0	0	0	0	1	1	1	1	0	0	1	1	0	0	0	0	1	1	0	1	1	0	1	1	1	1	0
RAJGARH	YES	4	0	2	Immediately	9-12 times in 24 hours	6	True	True	True	0	True	True	6	0	0	0	3	1	1	1	1	1	1	1	0	1	1	1	0	0	0	1	1	0	1	1	1	1	1	0	1	0	0	1	1	1	1	0
RAJGARH	YES	3	0	2	Immediately	Other Specify	6	True	0	True	0	0	True	6	0	YES	0	1	1	1	1	0	0	0	0	0	1	1	1	1	0	1	0	1	0	1	0	0	1	1	1	1	0	1	1	1	1	1	0
RAJGARH	YES	4	YES	2	Immediately	Other Specify	6	0	0	True	0	True	0	6	0	YES	0	3	1	1	1	1	0	0	0	0	1	1	0	1	0	0	0	1	0	0	0	0	1	1	0	0	0	1	0	1	1	1	0
RAJGARH	YES	4	YES	2	Immediately	Other Specify	6	True	0	True	0	0	True	6	YES	YES	0	1	1	1	1	0	0	0	0	0	1	1	1	1	0	0	0	1	0	0	0	0	1	0	0	0	0	0	0	0	1	0	0
RAJGARH	YES	2	YES	2	Immediately	9-12 times in 24 hours	6	True	0	True	0	0	True	6	0	0	0	2	0	1	1	1	1	1	0	0	1	1	1	0	0	0	0	1	0	1	0	0	0	1	1	0	0	0	0	1	1	1	0
RAJGARH	YES	3	YES	3	Within first 24 hours	9-12 times in 24 hours	6	True	0	True	0	0	0	6	0	0	0	1	1	0	1	1	0	0	0	0	1	1	0	1	0	1	0	1	0	0	0	0	1	0	0	0	1	0	1	1	0	0	0
RAJGARH	YES	2	0	3	Immediately	9-12 times in 24 hours	6	True	True	True	0	0	True	6	YES	0	0	2	1	1	1	1	0	0	0	0	1	1	0	1	0	0	1	1	0	1	0	0	1	1	0	0	0	1	0	0	1	0	0
RAJGARH	YES	3	0	2	Immediately	9-12 times in 24 hours	6	True	True	True	0	0	True	6	YES	YES	0	5	1	1	1	1	0	0	0	1	1	1	0	1	0	0	1	1	0	1	0	1	1	0	0	0	0	1	1	1	1	0	0
RAJGARH	YES	2	0	2	Immediately	On-demand- as often as the baby wants to feed	5	True	0	True	0	0	True	10	YES	0	0	1	0	1	0	1	0	0	0	0	1	0	0	1	0	0	0	1	0	1	0	0	1	0	0	0	0	0	0	1	1	0	0
RAJGARH	YES	3	0	2	Immediately	On-demand- as often as the baby wants to feed	6	True	0	True	0	0	True	6	0	0	0	3	0	1	1	1	0	0	0	0	1	0	1	0	0	0	0	1	0	1	0	0	0	0	1	1	0	0	1	0	1	0	0
RAJGARH	YES	3	0	2	Immediately	9-12 times in 24 hours	6	True	0	True	True	0	0	6	YES	YES	YES	5	0	1	0	0	0	0	0	1	1	1	0	0	0	0	1	1	1	0	0	0	0	1	0	0	0	0	0	1	1	1	0
RAJGARH	YES	3	0	3	Immediately	On-demand- as often as the baby wants to feed	6	True	True	True	0	True	True	6	0	YES	0	4	1	1	1	0	1	0	1	0	1	1	1	0	0	0	1	1	0	0	0	0	0	0	0	0	0	0	1	1	1	0	0
RAJGARH	YES	1	0	2	Immediately	Other Specify	6	True	0	True	True	True	True	6	YES	0	0	5	1	1	1	0	1	1	1	1	1	1	1	1	0	0	1	0	0	1	1	0	0	1	0	0	1	1	1	0	1	1	0
RAJGARH	0	3	0	2	Immediately	9-12 times in 24 hours	6	True	True	True	True	True	True	6	YES	YES	0	3	0	1	1	1	1	1	1	0	1	1	1	0	0	0	1	1	0	1	1	0	0	0	0	0	1	0	1	1	1	1	1
RAJGARH	YES	2	0	2	Immediately	9-12 times in 24 hours	6	True	True	True	0	0	True	6	0	YES	YES	4	1	1	1	1	1	1	1	0	1	1	0	1	0	0	1	1	1	1	0	0	1	1	0	0	0	1	1	1	1	1	1
RAJGARH	YES	3	0	3	Immediately	9-12 times in 24 hours	6	True	True	True	0	0	True	6	YES	0	0	4	1	1	1	1	0	0	0	0	1	1	0	1	0	0	0	1	0	1	1	0	1	1	1	1	0	1	1	0	1	1	1
RAJGARH	0	3	YES	2	Immediately	9-12 times in 24 hours	6	True	0	True	0	0	True	6	0	YES	YES	4	1	1	1	0	1	1	1	0	1	1	0	1	1	1	1	1	0	1	0	0	1	1	0	1	0	1	0	1	1	1	0
RAJGARH	YES	1	0	2	Immediately	9-12 times in 24 hours	6	True	True	True	0	0	True	6	YES	YES	YES	4	1	1	1	1	0	0	0	0	1	1	0	1	0	1	1	1	1	1	1	0	0	1	0	0	0	0	1	1	1	1	0
RAJGARH	YES	2	0	3	Immediately	9-12 times in 24 hours	6	True	True	True	0	0	True	6	YES	YES	YES	4	1	1	1	1	0	0	0	1	1	0	0	1	1	1	0	1	0	1	0	0	0	1	0	1	1	1	0	0	1	1	1
RAJGARH	YES	1	0	2	Immediately	9-12 times in 24 hours	6	True	0	True	0	0	0	6	YES	0	0	3	0	1	1	1	1	0	1	0	1	1	1	0	0	0	0	1	0	0	0	0	0	1	1	0	1	1	0	1	1	1	0
RAJGARH	YES	4	0	2	Immediately	On-demand- as often as the baby wants to feed	6	True	True	True	0	0	True	6	YES	YES	0	3	0	1	1	1	1	0	1	1	1	1	0	1	0	0	1	1	1	0	0	1	1	1	1	0	0	1	0	1	1	1	0
RAJGARH	YES	1	0	2	Immediately	On-demand- as often as the baby wants to feed	6	True	0	True	0	0	True	6	0	0	0	2	0	1	1	1	0	0	0	0	1	1	0	0	0	0	0	0	0	0	0	0	0	0	0	0	0	0	1	1	1	1	0
RAJGARH	YES	4	0	2	Immediately	Other Specify	6	True	0	True	0	0	True	6	YES	YES	YES	4	0	1	1	1	1	1	1	0	1	1	0	0	1	0	1	1	0	1	1	0	0	0	0	0	1	0	0	0	1	1	0
RAJGARH	YES	2	0	2	Immediately	9-12 times in 24 hours	6	True	0	True	0	0	True	6	0	0	0	3	1	1	1	1	1	0	1	0	1	1	0	1	0	1	1	1	0	1	0	1	0	1	0	0	1	1	0	1	1	0	0
RAJGARH	YES	3	0	2	Immediately	9-12 times in 24 hours	6	True	True	True	0	0	0	6	YES	0	0	2	1	1	1	1	1	0	1	1	1	1	0	1	0	0	1	1	0	1	1	0	1	1	0	0	0	0	0	1	1	0	0
RAJGARH	YES	6	0	2	Immediately	9-12 times in 24 hours	6	True	0	True	0	0	True	6	YES	0	0	1	1	1	0	0	1	1	1	0	1	1	0	1	0	0	1	1	1	1	1	0	0	1	0	0	1	1	1	1	1	1	0
RAJGARH	YES	2	0	2	Immediately	On-demand- as often as the baby wants to feed	6	True	True	True	True	0	True	6	YES	0	0	4	1	1	0	1	1	1	1	0	1	1	0	1	0	1	0	1	0	0	1	1	0	1	0	1	0	0	0	1	1	1	0
RAJGARH	YES	4	YES	2	Immediately	9-12 times in 24 hours	6	True	0	True	0	0	True	6	YES	YES	0	2	1	1	1	1	1	0	1	1	1	1	0	1	0	0	1	1	1	0	0	1	0	0	1	1	0	1	1	1	1	1	0
RAJGARH	YES	1	0	2	Immediately	9-12 times in 24 hours	6	True	0	True	True	0	True	6	YES	0	0	3	1	1	1	1	1	0	0	0	1	1	1	1	0	0	1	1	0	1	0	0	0	1	1	1	1	1	1	1	1	1	1
RAJGARH	YES	5	0	2	Immediately	9-12 times in 24 hours	6	True	True	True	True	0	0	6	YES	YES	0	3	1	1	1	1	1	0	1	0	1	1	1	1	0	1	1	1	0	1	0	0	0	1	1	1	0	1	1	1	1	1	1
RAJGARH	YES	2	0	2	Immediately	9-12 times in 24 hours	6	True	True	True	True	0	True	6	YES	YES	0	3	1	1	1	1	0	0	0	0	1	1	0	1	0	0	1	1	0	1	0	0	0	1	0	1	0	1	1	1	1	1	1
RAJGARH	YES	3	0	2	Immediately	9-12 times in 24 hours	6	True	True	True	True	0	True	6	YES	0	0	3	1	1	1	0	1	0	1	0	1	1	1	1	1	1	1	1	0	1	1	0	0	1	0	1	1	1	1	1	1	1	1
RAJGARH	YES	3	0	2	Immediately	9-12 times in 24 hours	6	True	0	True	0	0	True	6	YES	YES	0	4	0	1	1	0	0	0	0	0	1	0	0	1	1	0	0	1	0	0	0	1	0	1	0	0	0	1	1	1	1	1	0
RAJGARH	0	4	0	2	Immediately	9-12 times in 24 hours	6	True	True	True	0	0	True	6	YES	0	YES	4	0	1	1	1	0	0	0	0	1	1	0	1	1	0	0	1	0	0	1	0	0	1	0	1	0	1	1	1	1	0	0
RAJGARH	YES	2	0	2	Immediately	9-12 times in 24 hours	6	True	True	True	True	0	True	6	YES	0	YES	5	1	1	1	1	0	1	1	0	1	1	0	1	1	0	0	1	0	0	0	0	0	1	0	0	0	1	1	0	1	1	0
RAJGARH	YES	2	0	2	Immediately	9-12 times in 24 hours	6	0	True	True	0	0	0	6	YES	YES	0	5	1	1	1	1	1	1	1	0	1	1	0	1	0	0	0	1	0	0	0	0	1	1	0	0	0	1	0	1	1	1	0
RAJGARH	YES	1	0	2	Immediately	9-12 times in 24 hours	6	True	True	True	True	0	True	6	YES	0	0	1	1	1	1	1	1	1	1	1	1	1	0	1	1	0	1	1	0	1	0	0	0	1	1	0	0	1	0	1	1	1	0
RAJGARH	YES	3	0	3	Immediately	9-12 times in 24 hours	6	True	0	True	0	True	True	6	0	0	0	3	1	1	1	0	1	0	1	0	1	1	1	1	0	1	1	0	1	1	0	1	1	1	0	0	0	1	0	1	1	1	0
RAJGARH	0	2	0	1	Immediately	9-12 times in 24 hours	6	0	True	True	0	0	0	6	0	YES	YES	4	1	1	1	1	1	0	1	1	1	1	0	1	0	1	1	1	0	1	0	0	0	1	1	0	0	1	0	1	1	1	0
RAJGARH	YES	0	0	3	Within first 24 hours	On-demand- as often as the baby wants to feed	6	True	0	True	True	0	0	6	0	0	0	1	1	1	1	1	0	0	0	0	1	1	0	0	0	0	0	1	0	0	0	0	1	1	0	0	0	0	1	0	0	0	0
RAJGARH	YES	4	0	2	Immediately	9-12 times in 24 hours	6	True	0	True	0	0	True	6	YES	0	0	1	1	1	1	1	1	1	1	0	1	1	0	1	0	1	0	1	1	1	0	0	0	1	0	0	0	1	1	1	1	1	0
RAJGARH	YES	4	0	2	Immediately	9-12 times in 24 hours	6	True	0	True	True	0	True	6	YES	0	0	2	0	1	1	1	1	1	1	0	1	1	0	1	0	1	1	1	0	0	1	0	1	1	0	1	0	1	1	1	1	1	0
RAJGARH	YES	1	0	4	Within first 24 hours	9-12 times in 24 hours	6	True	0	True	0	0	0	6	0	0	0	1	0	1	1	1	0	0	0	0	1	1	0	1	0	0	1	1	1	0	0	0	1	1	0	1	1	1	1	0	0	0	0
RAJGARH	YES	3	0	2	Immediately	Other Specify	6	True	True	True	0	True	0	6	YES	0	0	1	1	1	1	1	1	1	1	0	1	1	1	1	0	1	1	1	1	1	0	1	1	1	1	0	0	0	1	1	1	1	0
RAJGARH	YES	4	0	2	Within first 24 hours	Other Specify	7	True	True	True	0	0	True	6	0	0	0	1	0	1	1	1	0	0	0	0	1	1	1	1	0	1	0	0	1	1	0	0	0	0	0	1	0	1	0	1	0	0	0
RAJGARH	0	3	0	2	Immediately	Other Specify	6	True	0	True	0	True	True	6	YES	0	0	4	1	1	1	1	0	0	0	0	1	1	1	1	0	1	0	1	0	1	0	0	1	1	0	0	0	0	0	0	1	1	0
RAJGARH	YES	1	0	3	Immediately	Other Specify	3	True	0	True	0	0	True	5	YES	0	0	2	0	1	1	1	0	0	0	0	1	1	0	1	1	0	1	1	0	1	1	1	1	0	0	0	0	1	1	0	0	0	0
RAJGARH	YES	2	0	2	Within first 24 hours	Other Specify	6	0	0	True	0	0	0	6	YES	0	0	3	0	1	1	1	0	0	0	0	0	1	1	1	0	1	0	0	0	1	0	0	1	0	0	1	0	1	0	0	0	0	0
RAJGARH	YES	2	0	2	Immediately	Other Specify	6	True	0	True	0	0	True	6	0	YES	0	3	1	1	1	1	0	0	0	1	1	1	1	1	0	0	1	1	0	0	0	0	1	1	1	0	0	1	1	0	1	1	0
RAJGARH	YES	4	0	2	Immediately	9-12 times in 24 hours	6	True	True	True	0	True	True	6	YES	YES	0	4	1	1	1	1	0	0	0	0	1	1	0	1	1	0	0	1	0	0	0	0	0	1	0	1	0	1	0	1	1	1	0
RAJGARH	YES	4	0	2	Immediately	9-12 times in 24 hours	6	True	True	True	True	0	True	6	YES	YES	0	3	1	1	1	1	0	0	0	0	1	1	1	1	0	0	1	1	0	0	1	1	1	0	1	1	0	1	1	1	1	1	1
RAJGARH	YES	2	0	3	Immediately	On-demand- as often as the baby wants to feed	6	True	True	True	0	0	True	6	YES	0	0	2	1	1	1	1	0	0	0	0	1	1	0	0	0	0	1	1	0	0	0	0	1	1	1	0	0	0	1	1	1	1	0
RAJGARH	YES	2	0	2	Immediately	Other Specify	6	True	True	True	True	0	True	6	YES	YES	0	4	0	1	1	0	0	0	0	0	1	0	0	1	0	0	1	1	0	1	0	0	0	0	0	0	0	1	0	1	1	1	0
RAJGARH	YES	1	0	2	Immediately	9-12 times in 24 hours	6	True	True	True	0	0	True	6	YES	0	0	3	1	1	1	1	1	1	1	0	1	1	0	1	0	1	1	1	0	1	0	0	1	1	1	1	0	1	0	1	1	1	0
RAJGARH	YES	2	0	2	Immediately	9-12 times in 24 hours	6	True	True	True	0	0	True	6	YES	YES	YES	4	1	1	1	1	1	1	1	0	1	1	0	1	0	1	0	1	1	1	1	0	0	1	1	1	1	1	1	1	1	1	0
RAJGARH	YES	2	0	2	Immediately	9-12 times in 24 hours	6	True	True	True	0	0	True	6	0	0	0	3	1	1	1	0	1	1	1	1	1	1	0	1	0	1	1	1	0	1	0	0	0	1	1	1	0	1	1	1	1	1	0
RAJGARH	YES	1	0	2	Immediately	9-12 times in 24 hours	6	True	True	True	0	0	True	6	0	YES	0	1	0	1	0	1	1	1	1	1	1	1	1	1	0	0	0	1	0	0	0	0	0	1	1	1	0	1	0	1	1	1	0
RAJGARH	YES	1	0	2	Immediately	9-12 times in 24 hours	6	True	True	True	True	0	True	6	0	YES	0	1	0	1	1	1	0	0	0	0	1	0	1	0	0	0	1	1	0	1	0	0	0	1	0	0	0	1	0	1	1	0	0
RAJGARH	YES	1	0	2	Immediately	9-12 times in 24 hours	6	True	True	True	0	0	True	6	YES	YES	0	4	1	1	1	1	0	0	0	0	1	0	0	1	0	0	0	1	1	0	0	0	0	1	0	0	0	1	1	0	1	1	0
RAJGARH	YES	2	0	2	Immediately	Other Specify	6	True	0	True	0	0	True	6	YES	0	0	4	0	1	1	1	0	0	0	0	1	1	0	0	0	0	1	1	0	0	0	0	0	1	1	0	0	0	0	1	1	0	0
RAJGARH	YES	3	0	2	Immediately	On-demand- as often as the baby wants to feed	6	True	0	True	0	0	True	6	YES	YES	0	4	0	1	1	0	0	0	0	0	1	1	0	0	0	0	1	1	1	1	0	0	0	0	0	0	1	0	1	1	1	1	0
RAJGARH	YES	4	0	2	Immediately	On-demand- as often as the baby wants to feed	6	0	0	True	0	0	True	6	YES	0	0	3	0	1	0	1	0	0	0	0	1	1	0	1	0	0	0	1	0	0	1	0	1	0	0	0	0	0	0	0	0	1	1
RAJGARH	YES	1	0	2	Immediately	9-12 times in 24 hours	6	True	True	True	0	0	True	6	YES	YES	0	5	1	1	1	1	1	0	1	0	1	1	0	1	0	0	1	1	0	1	1	0	1	1	0	1	1	0	1	1	1	1	0
RAJGARH	YES	1	0	3	Immediately	9-12 times in 24 hours	6	True	0	True	0	0	True	6	YES	YES	0	3	0	1	1	1	0	0	0	0	1	1	0	1	0	0	1	1	0	1	0	0	0	1	1	0	0	1	1	0	1	1	0
RAJGARH	YES	2	0	2	Immediately	On-demand- as often as the baby wants to feed	6	0	0	True	0	0	0	6	0	0	0	1	1	1	0	1	0	0	0	0	1	1	0	0	0	0	1	0	0	1	1	0	1	0	0	0	0	0	0	0	0	0	0
RAJGARH	0	3	0	2	Immediately	9-12 times in 24 hours	6	True	True	True	0	0	True	6	YES	0	0	5	1	1	1	1	1	1	0	0	1	1	1	1	0	0	0	1	0	0	0	0	0	1	0	0	0	1	1	1	1	1	0
RAJGARH	YES	5	0	2	Immediately	9-12 times in 24 hours	6	0	0	True	0	0	True	6	0	0	0	2	1	1	0	0	1	1	1	0	1	1	0	1	0	1	1	0	1	1	0	1	0	0	1	0	1	0	1	1	1	0	0
RAJGARH	YES	2	0	2	Immediately	9-12 times in 24 hours	6	0	0	True	0	0	True	6	0	0	0	3	1	1	0	1	1	1	1	0	1	1	1	1	0	1	0	0	1	0	0	0	0	1	0	1	0	1	0	1	1	1	0
RAJGARH	YES	3	0	2	Within first 24 hours	9-12 times in 24 hours	6	True	0	True	0	0	True	6	0	YES	YES	4	0	1	1	1	0	0	0	1	1	1	0	1	0	0	0	1	0	0	1	1	0	0	0	0	0	0	0	1	0	0	0
RAJGARH	0	6	YES	2	Immediately	9-12 times in 24 hours	6	0	0	True	0	True	True	6	0	YES	0	4	1	1	1	0	0	0	0	0	0	1	0	1	0	1	1	0	1	1	0	0	1	1	1	0	0	1	0	1	1	1	0
RAJGARH	YES	2	0	2	Immediately	9-12 times in 24 hours	6	True	True	True	True	0	True	6	0	YES	0	5	0	1	1	1	0	0	0	0	1	1	0	1	1	0	1	0	0	1	0	0	0	1	1	0	1	0	0	1	1	1	0
RAJGARH	YES	2	0	2	Immediately	9-12 times in 24 hours	6	True	True	True	0	True	True	6	YES	YES	0	4	1	1	1	0	0	0	0	1	1	1	0	1	0	1	1	1	1	1	0	0	1	1	0	0	1	1	1	1	1	0	1
RAJGARH	YES	2	0	2	Immediately	On-demand- as often as the baby wants to feed	6	0	0	True	0	0	True	6	YES	0	0	5	1	1	1	1	0	0	0	0	1	1	1	1	1	0	0	1	0	1	0	0	0	1	0	1	1	0	1	1	1	1	0
RAJGARH	YES	4	0	2	Immediately	9-12 times in 24 hours	6	True	True	True	0	0	0	6	0	0	0	4	1	1	0	1	1	0	1	0	1	0	1	1	0	0	0	1	0	1	0	0	1	0	0	1	0	1	1	1	1	1	0
RAJGARH	YES	2	0	2	Immediately	9-12 times in 24 hours	6	True	0	True	0	0	0	6	0	0	0	5	1	1	1	1	0	0	0	1	1	0	1	1	0	0	0	1	0	0	0	0	1	1	1	1	0	0	1	0	1	1	0
RAJGARH	0	1	0	2	Immediately	9-12 times in 24 hours	6	True	True	True	True	True	True	6	YES	0	0	4	1	1	0	0	1	0	0	0	1	1	0	0	0	0	0	1	0	1	1	1	0	0	0	0	0	0	1	1	1	1	0
RAJGARH	YES	2	0	2	Immediately	9-12 times in 24 hours	6	True	True	True	0	0	True	6	YES	YES	0	4	1	1	1	0	1	1	1	0	1	1	1	1	0	0	0	1	1	1	1	1	1	1	0	1	0	1	1	1	1	1	0
RAJGARH	YES	2	0	2	Immediately	On-demand- as often as the baby wants to feed	6	True	0	True	0	0	True	6	YES	YES	0	3	0	1	1	0	1	1	1	0	1	1	1	0	1	0	0	1	0	0	0	1	0	1	0	1	0	1	1	1	1	1	0
RAJGARH	YES	2	0	2	Within first 24 hours	9-12 times in 24 hours	6	True	0	True	True	0	0	6	YES	0	0	5	1	1	0	1	1	1	1	0	1	1	1	1	1	0	1	1	0	0	1	1	1	0	0	1	0	1	1	1	0	0	0
RAJGARH	YES	2	0	2	Immediately	On-demand- as often as the baby wants to feed	6	True	True	True	True	True	True	7	YES	YES	0	5	1	1	1	1	1	0	0	0	1	1	1	1	0	1	1	1	0	1	1	0	1	1	1	0	1	1	0	0	1	1	0
RAJGARH	YES	2	YES	2	Immediately	9-12 times in 24 hours	6	True	True	True	True	0	True	6	YES	YES	0	4	1	1	1	1	0	0	0	0	1	1	1	1	1	0	0	1	0	0	0	0	0	1	0	0	0	1	1	1	1	1	0
RAJGARH	YES	1	0	2	Immediately	9-12 times in 24 hours	6	True	True	True	0	0	True	6	YES	0	0	4	1	1	1	0	1	1	1	0	1	1	1	0	0	1	1	1	0	1	0	0	1	1	1	1	1	0	1	1	1	1	0
RAJGARH	YES	3	0	2	Immediately	9-12 times in 24 hours	6	True	True	True	True	0	True	6	YES	YES	0	1	1	1	1	1	1	1	1	0	1	1	0	1	0	1	1	1	1	1	0	0	0	1	0	1	1	1	1	1	1	1	0
RAJGARH	YES	2	0	2	Immediately	9-12 times in 24 hours	6	True	0	True	0	True	True	6	YES	YES	YES	4	1	1	1	1	1	0	1	1	1	1	1	0	0	1	1	1	0	1	0	0	1	0	0	0	0	0	1	1	1	1	0
RAJGARH	YES	2	0	2	Immediately	9-12 times in 24 hours	6	True	True	True	0	0	True	6	YES	0	0	2	0	1	1	0	1	1	1	0	1	1	0	1	0	1	1	1	0	1	1	0	0	1	0	0	1	1	1	1	1	1	0
RAJGARH	YES	3	0	2	Immediately	9-12 times in 24 hours	6	True	True	True	True	True	True	6	YES	0	0	2	0	1	1	0	0	0	0	0	1	1	0	1	1	1	1	1	0	0	0	0	1	1	0	0	0	1	0	1	1	1	0
RAJGARH	YES	2	0	2	Immediately	9-12 times in 24 hours	6	True	True	True	0	0	True	6	YES	YES	0	5	1	1	1	1	1	1	1	0	1	1	0	1	0	0	1	1	0	1	0	0	0	1	1	0	1	1	1	1	1	1	0
RAJGARH	YES	5	0	2	Immediately	9-12 times in 24 hours	6	True	True	True	0	0	0	6	YES	YES	YES	2	1	1	1	1	1	1	1	0	1	1	0	1	0	0	1	1	0	1	1	0	0	1	1	0	0	1	1	1	1	1	0
RAJGARH	YES	2	0	2	Immediately	9-12 times in 24 hours	6	True	True	True	0	True	True	6	YES	YES	0	3	1	1	1	0	1	1	1	0	1	1	1	1	0	1	1	1	1	1	0	0	1	1	1	1	0	0	1	1	1	0	0
RAJGARH	YES	2	0	2	Immediately	9-12 times in 24 hours	6	True	True	True	0	0	True	6	YES	YES	0	4	1	1	1	0	0	1	1	0	1	1	1	1	0	1	1	1	1	0	0	1	0	1	0	0	0	1	1	1	1	1	0
RAJGARH	YES	3	0	2	Immediately	9-12 times in 24 hours	6	True	True	True	True	0	True	6	YES	YES	0	5	1	1	1	0	1	0	0	0	1	1	0	1	0	1	1	1	1	1	0	0	0	1	1	1	0	0	0	1	1	1	0
RAJGARH	YES	2	0	2	Immediately	9-12 times in 24 hours	6	True	True	True	True	0	True	6	YES	YES	0	3	1	1	1	1	1	0	1	0	1	1	1	1	0	1	1	1	0	1	0	0	1	1	0	1	1	1	1	1	1	1	1
RAJGARH	YES	3	0	2	Immediately	9-12 times in 24 hours	6	True	True	True	True	0	True	6	YES	0	YES	4	1	1	1	1	1	1	1	0	1	1	1	1	0	1	1	1	0	1	0	0	0	1	1	1	1	1	1	1	1	0	1
RAJGARH	YES	1	0	2	Immediately	9-12 times in 24 hours	6	True	True	True	0	0	True	6	YES	YES	YES	4	1	1	1	1	1	1	1	0	1	1	0	1	0	1	1	1	0	1	0	1	0	1	0	1	0	1	1	1	1	1	0
RAJGARH	YES	2	YES	2	Immediately	9-12 times in 24 hours	6	True	True	True	0	0	True	6	YES	0	0	5	0	1	1	1	1	1	1	0	1	1	0	1	0	1	1	1	0	1	0	0	0	1	0	1	1	1	1	1	1	1	1
RAJGARH	0	2	YES	2	Immediately	9-12 times in 24 hours	6	True	True	True	True	0	True	6	YES	YES	0	5	0	1	1	0	1	1	1	0	1	1	0	1	0	1	1	1	0	1	1	0	1	0	0	1	1	1	0	0	1	1	0
RAJGARH	YES	2	0	2	Immediately	Other Specify	6	True	True	True	True	True	True	6	YES	0	0	2	1	1	1	1	1	0	0	0	1	0	1	1	0	1	1	1	0	1	0	1	0	1	0	0	1	1	1	1	1	1	0
RAJGARH	YES	2	0	2	Immediately	Other Specify	6	True	0	True	0	True	True	6	YES	0	0	3	0	1	1	1	0	0	0	0	1	0	1	1	0	0	0	1	0	0	0	0	0	0	0	0	0	0	1	0	1	1	0
RAJGARH	YES	2	0	2	Immediately	9-12 times in 24 hours	6	True	0	True	True	0	True	6	YES	YES	YES	3	1	1	1	1	0	0	0	0	1	1	0	1	0	1	1	1	0	1	0	1	1	1	1	1	1	1	0	1	1	1	0
RAJGARH	YES	2	0	2	Immediately	On-demand- as often as the baby wants to feed	6	True	True	True	True	0	True	6	YES	YES	YES	3	0	1	1	1	0	0	0	0	1	1	0	1	0	0	1	1	1	1	1	0	0	1	1	0	0	1	0	1	1	1	0
RAJGARH	0	2	0	2	Immediately	9-12 times in 24 hours	6	True	True	True	0	0	True	6	YES	YES	YES	5	0	1	1	1	0	0	0	0	1	1	0	1	1	0	0	1	0	1	1	0	1	1	1	0	1	0	1	1	1	1	0
RAJGARH	YES	3	0	2	Immediately	9-12 times in 24 hours	6	True	True	True	0	0	True	6	YES	0	0	5	1	1	1	1	1	1	1	0	1	1	0	1	0	1	1	1	0	1	0	1	1	0	1	1	1	0	1	1	1	1	0
RAJGARH	YES	3	0	2	Immediately	9-12 times in 24 hours	6	True	True	True	0	0	True	6	YES	YES	YES	2	1	1	1	1	1	1	1	0	1	1	1	1	0	1	1	1	0	1	0	1	0	1	1	1	0	1	1	1	1	1	0
RAJGARH	YES	1	0	2	Immediately	9-12 times in 24 hours	6	True	True	True	0	0	True	6	YES	YES	YES	3	1	1	1	1	1	1	1	0	1	1	0	0	0	1	1	1	1	1	0	1	0	1	0	1	1	1	1	1	1	1	0
RAJGARH	YES	2	0	3	Immediately	On-demand- as often as the baby wants to feed	6	True	0	True	0	0	True	6	YES	YES	0	5	0	1	1	0	1	1	0	0	1	1	0	1	1	0	0	1	0	1	1	0	1	0	0	0	0	1	1	1	1	0	0
RAJGARH	YES	2	0	2	Immediately	On-demand- as often as the baby wants to feed	6	True	True	True	0	0	True	6	0	0	YES	5	1	1	1	1	0	0	0	0	1	1	1	1	0	0	0	1	0	1	0	0	0	1	0	0	1	1	1	1	1	1	0
RAJGARH	YES	1	0	3	Immediately	9-12 times in 24 hours	6	True	True	True	True	0	True	7	0	YES	YES	1	1	1	1	1	0	0	0	1	1	0	0	1	0	0	1	1	0	1	0	1	0	1	0	0	0	1	0	0	1	1	0
RAJGARH	YES	2	0	2	Immediately	9-12 times in 24 hours	6	True	0	True	True	0	True	6	YES	0	0	2	0	1	1	0	0	0	0	0	1	1	1	1	0	0	1	1	0	1	0	0	0	1	1	0	0	1	0	1	1	1	0
RAJGARH	0	2	0	2	Immediately	9-12 times in 24 hours	6	True	True	True	True	0	True	6	YES	YES	YES	2	1	1	1	0	1	1	1	0	1	1	0	1	0	0	1	0	0	1	1	0	1	1	0	0	0	1	1	1	1	1	0
RAJGARH	YES	2	YES	2	Within first 24 hours	Don?t know	6	True	0	True	True	0	0	6	YES	0	YES	2	1	1	0	1	0	0	0	0	1	1	0	0	0	0	0	0	0	0	0	0	0	0	1	0	0	0	0	0	0	0	0
RAJGARH	YES	2	0	2	Immediately	Other Specify	6	True	True	True	0	0	True	6	YES	YES	YES	5	1	1	1	1	1	1	1	0	1	1	0	1	0	1	1	1	0	1	1	0	0	1	0	0	0	1	1	1	1	1	0
RAJGARH	YES	1	YES	2	Immediately	9-12 times in 24 hours	6	True	True	True	0	0	True	6	YES	YES	YES	2	1	1	1	1	0	0	0	0	1	1	0	1	0	0	1	1	0	1	1	0	0	1	0	1	0	0	1	1	1	1	0
RAJGARH	0	2	0	2	Immediately	9-12 times in 24 hours	6	True	True	True	True	0	True	6	YES	YES	0	5	1	1	1	1	1	1	1	0	1	1	1	1	0	1	1	1	1	1	0	0	1	1	0	0	1	1	1	1	1	1	0
RAJGARH	YES	4	0	2	Immediately	9-12 times in 24 hours	6	True	0	True	0	True	True	6	YES	YES	0	5	1	1	1	1	1	1	1	0	1	1	1	1	0	0	1	1	0	1	0	0	0	1	0	1	1	1	1	1	1	1	0
RAJGARH	YES	2	0	2	Immediately	9-12 times in 24 hours	6	True	True	True	0	True	True	6	YES	YES	YES	4	1	1	1	1	1	1	1	0	1	1	1	1	0	1	1	1	1	1	0	1	1	1	1	1	1	0	1	1	1	1	1
RAJGARH	YES	0	0	2	Immediately	9-12 times in 24 hours	6	True	True	True	0	0	0	6	YES	0	0	2	1	1	1	1	1	1	1	1	1	1	1	1	0	0	1	1	0	1	0	0	0	1	0	0	1	1	1	1	1	1	0
RAJGARH	YES	2	0	2	Immediately	9-12 times in 24 hours	6	True	True	True	0	True	True	6	0	YES	YES	5	1	1	1	1	1	1	1	0	1	1	0	1	0	1	1	1	0	1	1	0	1	1	0	0	1	0	0	1	1	1	0
RAJGARH	YES	4	0	2	Immediately	9-12 times in 24 hours	6	True	True	True	0	0	True	6	YES	YES	0	5	1	1	1	1	1	1	0	1	1	0	0	0	0	0	1	1	0	1	1	0	0	1	0	0	0	0	0	0	1	0	0
RAJGARH	YES	2	0	2	Immediately	9-12 times in 24 hours	6	True	True	True	0	True	True	6	YES	YES	0	4	1	1	1	0	1	1	1	1	0	1	0	1	0	0	1	1	0	1	0	1	1	1	0	0	1	1	1	0	1	1	0
RAJGARH	0	3	0	2	Immediately	9-12 times in 24 hours	6	True	0	True	0	0	True	6	YES	YES	0	4	1	1	1	1	0	0	0	0	1	0	0	1	1	0	1	1	0	1	0	1	1	1	0	0	1	1	1	1	1	1	0
RAJGARH	YES	2	0	3	Immediately	9-12 times in 24 hours	6	True	True	True	True	True	True	6	YES	YES	0	3	1	1	1	0	1	0	0	0	1	1	1	1	0	1	1	1	1	1	0	0	1	1	0	0	0	1	1	1	1	1	0
RAJGARH	YES	2	0	2	Immediately	On-demand- as often as the baby wants to feed	6	True	0	True	0	0	True	6	0	YES	0	4	0	1	1	1	0	0	0	0	1	1	1	1	0	1	0	1	1	1	0	0	1	1	1	0	0	1	0	1	1	1	0
RAJGARH	0	2	0	2	Immediately	9-12 times in 24 hours	6	True	True	True	0	True	True	6	YES	0	0	5	1	1	1	0	1	1	1	0	1	1	0	1	1	1	1	0	1	0	1	0	1	1	0	1	0	1	0	1	1	1	0
RAJGARH	YES	3	0	2	Immediately	9-12 times in 24 hours	6	True	0	True	True	0	0	6	YES	YES	0	1	1	1	1	1	0	0	0	0	1	1	0	1	0	0	1	1	1	1	0	0	0	1	0	1	0	1	1	0	1	1	1
RAJGARH	YES	2	0	2	Immediately	9-12 times in 24 hours	6	True	0	True	True	0	True	6	YES	YES	0	4	1	1	1	1	0	0	0	0	1	1	0	1	1	0	1	1	0	1	0	0	0	1	0	0	0	1	1	1	1	1	0
RAJGARH	YES	2	0	2	Immediately	9-12 times in 24 hours	6	True	True	True	0	True	True	6	YES	YES	0	4	1	1	1	1	1	0	0	1	1	1	0	1	1	0	1	1	0	1	0	0	0	0	0	0	0	1	1	0	1	1	0
RAJGARH	YES	3	0	2	Immediately	9-12 times in 24 hours	6	True	True	True	0	0	True	6	0	YES	0	2	1	1	1	0	1	1	1	0	1	1	1	1	0	1	1	1	0	1	0	0	0	1	1	0	0	0	0	1	1	1	1
RAJGARH	YES	1	0	2	Immediately	9-12 times in 24 hours	6	True	True	True	0	True	True	6	YES	YES	0	3	1	1	1	1	1	0	1	0	1	1	1	1	0	1	1	1	1	0	0	0	0	1	0	1	0	0	1	1	1	1	0
RAJGARH	YES	2	0	2	Immediately	9-12 times in 24 hours	6	True	0	True	0	0	True	6	YES	YES	YES	2	1	1	0	0	1	1	1	0	1	1	0	1	0	1	1	0	0	0	0	1	0	1	0	0	0	0	0	1	1	1	0
RAJGARH	YES	3	0	2	Immediately	9-12 times in 24 hours	6	0	0	True	True	0	True	6	YES	0	YES	2	0	1	1	1	1	1	1	0	1	0	0	0	0	0	0	1	0	0	0	0	1	1	0	0	0	0	0	0	1	1	0
RAJGARH	YES	2	0	3	Within first 24 hours	Other Specify	6	True	0	True	0	0	0	6	YES	YES	YES	5	0	1	1	1	0	0	0	0	1	1	0	1	0	0	0	0	0	0	0	0	0	0	0	0	0	0	1	0	0	0	0
RAJGARH	YES	3	0	2	Immediately	9-12 times in 24 hours	6	True	True	True	True	0	True	6	YES	YES	0	3	1	1	1	1	1	1	1	0	1	1	0	1	0	1	1	1	1	1	0	0	0	1	0	1	1	1	1	1	1	1	0
RAJGARH	0	2	0	2	Immediately	9-12 times in 24 hours	6	True	0	True	0	0	True	6	0	YES	0	2	0	1	1	0	0	1	1	0	1	1	1	1	0	0	0	1	0	1	0	0	0	1	0	1	0	1	0	1	1	1	0
RAJGARH	0	2	0	2	Immediately	9-12 times in 24 hours	6	True	True	True	True	0	True	6	YES	YES	YES	5	1	1	1	1	1	1	1	0	1	1	0	1	0	0	1	1	1	1	0	0	1	1	1	0	0	1	1	0	1	1	0
RAJGARH	YES	3	0	2	Immediately	On-demand- as often as the baby wants to feed	6	True	0	True	0	0	0	6	YES	YES	0	4	0	1	1	0	1	1	1	0	1	1	0	1	1	0	1	1	0	1	0	1	0	1	0	0	0	1	1	1	1	1	0
RAJGARH	0	4	0	2	Immediately	9-12 times in 24 hours	6	True	True	True	0	0	True	6	YES	YES	YES	4	1	1	1	1	1	0	1	0	1	1	1	1	0	1	1	1	0	1	1	0	0	0	0	0	0	1	1	1	1	1	0
RAJGARH	YES	3	0	1	Immediately	9-12 times in 24 hours	6	0	0	True	True	0	0	6	0	YES	YES	5	0	1	0	1	1	1	1	1	1	0	0	1	0	0	0	1	0	0	0	0	0	0	1	0	1	1	0	0	1	0	0
RAJGARH	YES	4	YES	3	Immediately	9-12 times in 24 hours	6	True	0	True	True	0	True	6	YES	YES	YES	4	1	1	0	0	0	0	0	0	1	1	0	1	0	1	0	1	1	1	0	0	1	0	0	0	0	0	0	0	1	1	0
RAJGARH	YES	0	YES	2	Immediately	9-12 times in 24 hours	9	True	True	True	0	True	0	9	YES	YES	0	4	1	1	1	1	1	1	1	1	1	1	0	1	0	0	1	1	0	1	1	0	0	1	1	1	0	1	1	1	1	1	0
RAJGARH	YES	2	0	2	Immediately	9-12 times in 24 hours	6	True	0	True	0	True	True	6	0	0	0	1	0	1	1	1	1	1	1	0	1	1	1	1	0	0	1	1	0	1	1	0	1	1	0	0	0	0	1	0	1	1	0
RAJGARH	YES	3	0	2	Immediately	Other Specify	6	True	0	True	0	True	True	6	YES	YES	0	3	1	1	1	1	1	1	1	0	1	1	0	1	0	0	1	1	1	0	1	1	1	1	1	0	0	0	1	1	1	1	0
RAJGARH	YES	4	0	2	Immediately	9-12 times in 24 hours	6	True	True	True	True	0	0	6	YES	0	0	5	0	1	1	1	0	0	0	0	1	1	0	1	0	0	1	1	0	1	0	0	1	1	0	1	0	0	0	0	1	1	0
RAJGARH	YES	2	0	2	Immediately	9-12 times in 24 hours	6	0	0	True	0	0	True	6	YES	0	0	1	1	1	1	0	1	1	1	0	1	0	0	1	0	0	1	1	0	1	0	0	0	0	0	1	0	0	0	1	1	1	0
RAJGARH	YES	2	0	2	Immediately	9-12 times in 24 hours	6	True	True	True	True	0	0	6	0	0	0	2	1	1	1	1	0	0	0	0	1	1	0	1	0	1	0	1	1	1	0	0	1	0	1	0	0	0	0	0	1	1	0
RAJGARH	YES	2	YES	2	Immediately	9-12 times in 24 hours	6	True	True	True	0	0	True	6	YES	YES	0	5	0	1	1	1	0	0	0	0	1	1	1	1	0	1	0	1	0	0	0	1	0	1	0	0	0	1	0	1	1	1	0
RAJGARH	YES	3	0	2	Immediately	9-12 times in 24 hours	6	True	True	True	True	0	True	6	YES	0	YES	3	1	1	0	0	1	0	1	0	1	1	0	0	0	0	1	1	0	0	1	0	1	1	0	0	0	1	0	1	1	1	0
RAJGARH	YES	3	0	2	Immediately	On-demand- as often as the baby wants to feed	6	True	0	True	0	True	0	6	YES	0	0	1	0	1	1	1	0	0	0	0	1	1	0	1	0	0	0	1	0	0	0	0	0	0	0	0	0	0	0	0	1	0	0
RAJGARH	0	2	0	2	Immediately	9-12 times in 24 hours	6	True	0	True	True	0	True	6	YES	0	0	4	1	1	1	1	0	0	0	0	1	1	0	1	1	0	1	1	0	0	0	0	0	1	0	0	0	1	1	1	1	1	0
RAJGARH	YES	1	0	2	Immediately	Other Specify	6	True	0	True	0	0	True	6	0	0	0	4	1	1	1	1	0	0	0	0	1	1	0	1	0	1	1	0	0	1	1	1	1	0	0	0	0	1	1	0	1	0	0
RAJGARH	YES	4	0	2	Immediately	9-12 times in 24 hours	6	True	0	True	0	0	True	6	0	0	0	1	1	1	1	1	1	1	1	0	1	0	0	0	0	1	1	0	0	1	0	1	0	1	0	0	0	1	0	1	1	0	0
RAJGARH	0	3	0	2	Immediately	9-12 times in 24 hours	6	True	0	True	0	True	0	6	0	0	0	3	1	1	1	1	1	0	1	1	1	0	1	1	0	0	1	1	0	1	1	0	0	1	0	0	0	0	0	0	1	1	0
RAJGARH	YES	2	0	2	Immediately	9-12 times in 24 hours	6	True	True	True	True	True	0	6	YES	YES	0	2	1	1	1	1	1	1	1	0	1	0	1	1	0	0	1	1	0	0	0	0	0	1	0	0	0	1	1	1	1	1	0
RAJGARH	YES	2	0	2	Immediately	Other Specify	6	True	True	True	0	0	True	6	YES	YES	0	4	1	1	1	1	0	0	0	0	1	1	1	1	0	0	1	1	0	1	1	0	0	0	0	0	0	1	0	1	1	1	0
RAJGARH	YES	1	0	4	Immediately	9-12 times in 24 hours	6	0	0	True	True	0	True	6	YES	0	0	4	1	1	1	1	0	0	0	0	1	1	0	1	0	0	1	0	1	0	0	0	1	0	0	0	0	0	0	0	1	0	0
RAJGARH	YES	2	0	3	Immediately	On-demand- as often as the baby wants to feed	6	True	0	True	0	0	True	6	YES	0	0	2	0	1	1	1	0	0	0	0	1	1	0	1	1	1	0	1	1	1	0	0	1	1	1	0	0	1	0	0	1	1	1
RAJGARH	YES	4	0	2	Immediately	9-12 times in 24 hours	6	0	0	True	0	0	0	6	YES	YES	0	3	1	1	1	1	0	1	1	0	1	1	0	1	0	0	1	1	0	0	0	0	0	0	1	1	0	1	0	1	1	1	0
RAJGARH	YES	3	0	2	Immediately	9-12 times in 24 hours	6	True	True	True	0	0	True	6	YES	YES	YES	5	1	1	1	1	1	1	1	1	1	1	0	1	0	0	1	1	0	1	0	0	0	1	0	0	0	1	1	1	1	1	0
RAJGARH	0	2	0	2	Immediately	9-12 times in 24 hours	6	True	True	True	True	0	True	6	YES	0	YES	2	1	1	1	1	0	0	0	1	1	1	1	1	0	0	1	1	0	0	0	0	0	1	1	0	0	1	1	1	1	1	0
RAJGARH	0	3	0	2	Immediately	9-12 times in 24 hours	6	True	True	True	True	0	True	6	YES	YES	YES	3	1	1	1	1	0	0	0	1	1	1	1	1	0	0	1	1	1	1	1	0	0	1	0	1	1	1	1	1	1	1	1
RAJGARH	YES	2	0	2	Immediately	9-12 times in 24 hours	6	0	0	True	0	True	True	6	YES	0	YES	1	1	1	1	0	1	1	1	0	1	1	0	1	0	0	1	1	0	1	0	1	0	0	0	0	0	1	0	1	1	0	1
RAJGARH	YES	2	0	2	Immediately	9-12 times in 24 hours	6	True	True	True	True	0	True	6	YES	0	0	5	1	1	1	1	1	1	1	0	1	1	0	1	1	1	1	1	0	1	0	0	1	1	0	1	1	1	1	1	1	1	0
RAJGARH	YES	1	0	2	Immediately	9-12 times in 24 hours	6	True	0	True	True	True	True	6	YES	0	0	3	1	1	1	0	0	0	0	0	1	1	0	1	0	0	1	1	0	0	1	0	0	1	0	1	0	0	1	0	1	1	0
RAJGARH	YES	3	0	2	Immediately	9-12 times in 24 hours	6	True	0	True	True	0	True	6	0	YES	0	3	1	1	1	1	1	0	1	0	1	1	0	1	0	1	0	1	0	0	0	0	1	1	1	0	0	1	1	0	1	1	1
RAJGARH	YES	2	0	2	Immediately	On-demand- as often as the baby wants to feed	6	True	True	True	0	0	True	6	YES	0	YES	2	1	1	1	1	1	0	1	0	1	1	1	1	0	0	1	1	0	1	0	1	0	1	0	0	0	1	1	1	1	1	0
RAJGARH	YES	2	0	2	Immediately	9-12 times in 24 hours	6	True	True	True	0	0	True	6	YES	0	0	4	1	1	1	0	1	1	0	0	1	1	1	1	0	0	1	1	0	1	0	0	0	1	0	1	0	1	0	1	1	0	0
RAJGARH	0	2	0	2	Immediately	9-12 times in 24 hours	6	0	0	True	0	0	True	6	YES	YES	0	2	1	0	1	0	0	0	0	0	1	1	1	1	0	1	0	1	1	1	1	0	0	1	1	0	1	0	0	0	0	1	0
RAJGARH	0	5	0	2	Immediately	9-12 times in 24 hours	6	True	0	True	0	0	True	6	YES	YES	0	3	1	1	1	1	1	0	0	0	1	1	1	0	1	0	1	1	0	1	1	1	0	1	0	0	0	1	0	1	1	1	0
RAJGARH	YES	4	0	2	Immediately	9-12 times in 24 hours	6	True	0	True	True	0	True	6	0	0	0	4	1	1	1	0	0	0	0	0	1	1	1	1	0	1	1	0	1	1	0	1	0	1	0	1	1	1	1	1	1	1	0
RAJGARH	0	3	0	2	Immediately	On-demand- as often as the baby wants to feed	6	True	0	True	0	0	0	6	YES	YES	0	3	1	1	1	1	1	1	1	0	1	1	0	1	0	0	1	1	0	1	0	0	1	1	0	0	0	1	0	1	1	1	0
RAJGARH	YES	1	0	2	Immediately	9-12 times in 24 hours	6	0	0	True	0	0	True	6	YES	YES	0	5	1	1	1	1	0	0	0	0	1	1	0	1	0	1	1	1	0	1	0	0	1	1	1	0	0	1	0	1	1	1	0
RAJGARH	YES	4	0	2	Immediately	9-12 times in 24 hours	6	True	True	True	0	0	True	6	YES	YES	0	3	1	1	1	1	1	1	1	1	1	1	0	1	0	0	1	1	0	1	1	0	1	1	0	0	0	1	1	1	1	1	0
RAJGARH	YES	5	0	2	Immediately	9-12 times in 24 hours	6	True	True	True	0	0	True	6	YES	YES	YES	5	1	1	1	1	1	1	1	0	1	1	0	1	0	0	1	1	0	1	0	1	0	1	0	0	0	0	1	1	1	1	0
RAJGARH	0	1	0	2	Immediately	Other Specify	6	True	True	True	0	True	0	6	YES	YES	0	5	1	1	1	1	1	1	1	0	1	1	1	1	0	0	1	1	1	1	1	0	0	1	0	1	1	1	1	1	1	1	0
RAJGARH	YES	4	0	2	Immediately	9-12 times in 24 hours	6	True	True	True	True	0	True	6	YES	YES	0	2	1	1	1	1	1	1	1	0	1	1	1	1	0	0	1	1	0	1	1	1	1	1	0	0	0	1	1	1	1	1	0
RAJGARH	YES	2	0	2	Immediately	9-12 times in 24 hours	6	True	0	True	0	True	True	6	YES	YES	0	3	0	1	1	1	1	0	0	0	1	1	1	1	0	1	1	1	0	1	0	0	1	1	0	1	0	1	1	1	1	0	1
RAJGARH	YES	3	0	2	Immediately	9-12 times in 24 hours	6	True	True	True	0	0	True	6	YES	YES	0	2	0	1	1	1	0	0	0	0	1	1	0	1	0	0	1	1	0	1	0	0	0	1	1	1	1	0	1	1	1	0	0
RAJGARH	YES	3	0	2	Immediately	On-demand- as often as the baby wants to feed	6	True	0	True	True	0	True	6	YES	YES	0	1	1	1	1	0	1	0	1	0	1	1	1	1	0	0	1	1	0	0	0	0	1	1	0	1	0	1	1	1	1	1	0
RAJGARH	YES	1	0	2	Immediately	9-12 times in 24 hours	6	True	True	True	True	0	True	6	YES	YES	0	1	1	1	1	1	1	0	1	0	1	1	1	1	0	0	1	1	0	1	0	0	0	1	1	0	0	1	1	1	1	1	0
RAJGARH	YES	4	0	2	Immediately	9-12 times in 24 hours	6	True	True	True	0	0	True	6	YES	YES	0	5	0	1	1	1	1	1	1	0	1	1	0	1	0	0	1	1	1	1	0	1	0	1	1	1	0	0	1	1	1	0	0
RAJGARH	0	2	0	2	Immediately	Other Specify	6	True	0	True	0	True	0	6	YES	YES	0	2	0	1	1	1	1	0	1	0	1	1	1	1	0	0	1	1	1	1	0	0	0	1	1	0	0	1	1	1	1	1	0
RAJGARH	YES	2	0	2	Immediately	Other Specify	6	True	True	True	True	0	True	6	YES	YES	0	4	1	1	1	0	1	1	0	0	1	0	0	1	1	0	1	1	0	0	0	0	0	0	1	1	0	1	1	1	1	1	0
RAJGARH	0	2	0	2	Immediately	9-12 times in 24 hours	6	True	True	True	True	0	True	6	YES	YES	YES	3	0	1	0	1	1	1	1	0	1	1	0	1	1	0	1	1	0	0	0	0	0	1	0	0	0	1	1	1	1	0	0
RAJGARH	YES	3	0	2	Immediately	9-12 times in 24 hours	6	True	True	True	True	0	0	6	YES	YES	0	2	1	1	1	0	1	1	1	0	1	1	0	1	1	1	1	1	0	1	0	1	1	1	0	1	0	1	0	1	1	1	0
RAJGARH	YES	2	0	2	Immediately	9-12 times in 24 hours	6	True	True	True	0	True	True	6	YES	YES	0	5	1	1	1	0	0	0	0	1	1	0	0	1	0	0	1	1	0	0	0	1	1	1	0	0	0	1	1	0	1	0	0
RAJGARH	YES	4	0	2	Immediately	9-12 times in 24 hours	6	True	True	True	0	True	True	6	YES	YES	0	2	0	1	0	1	0	1	1	0	1	0	0	1	1	0	1	0	0	1	0	1	1	1	0	0	0	0	1	1	1	0	0
RAJGARH	YES	3	0	3	Immediately	Other Specify	5	True	0	0	0	0	0	18	YES	0	0	3	0	1	1	0	0	0	0	0	1	1	1	1	0	0	0	1	0	0	0	0	1	0	0	0	0	1	0	0	0	1	0
RAJGARH	YES	2	0	2	Immediately	9-12 times in 24 hours	6	True	0	True	0	True	0	6	YES	YES	0	4	1	1	0	1	1	0	1	0	1	1	0	1	0	0	1	1	0	0	1	1	1	0	0	0	0	0	0	1	1	1	0
RAJGARH	YES	2	0	2	Immediately	9-12 times in 24 hours	6	True	True	True	True	0	True	6	YES	0	0	5	1	1	1	1	0	0	0	0	1	1	1	0	0	0	1	1	0	1	1	0	0	1	1	1	0	0	1	1	1	1	0
RAJGARH	YES	4	0	2	Immediately	9-12 times in 24 hours	6	True	True	True	0	0	0	6	YES	YES	YES	4	0	1	0	0	0	0	0	0	1	1	0	1	1	1	1	1	0	0	0	1	0	1	1	0	0	0	1	1	1	1	0
RAJGARH	YES	2	0	2	Immediately	On-demand- as often as the baby wants to feed	6	True	0	True	0	0	True	6	YES	0	0	3	0	1	1	1	1	1	1	0	1	1	0	1	0	0	1	1	0	0	0	0	0	1	0	1	0	1	1	1	1	1	0
RAJGARH	YES	2	0	2	Immediately	Other Specify	6	True	0	True	True	0	True	6	0	YES	YES	3	0	1	1	1	0	0	0	0	1	1	0	1	1	0	1	1	0	0	0	0	1	1	0	0	0	1	0	0	1	1	0
RAJGARH	YES	2	0	2	Immediately	9-12 times in 24 hours	6	True	0	True	0	0	True	6	YES	YES	0	2	1	1	1	1	0	0	0	0	1	1	1	1	0	0	1	1	0	0	1	1	1	1	1	0	0	1	0	1	1	1	0
RAJGARH	0	3	0	2	Immediately	9-12 times in 24 hours	6	True	True	True	0	0	True	6	YES	YES	YES	1	1	1	1	1	1	0	1	0	1	1	0	1	0	0	1	1	1	1	1	1	0	1	0	0	0	1	1	1	1	0	0
RAJGARH	YES	2	0	2	Immediately	9-12 times in 24 hours	6	0	0	True	True	True	0	6	0	YES	0	3	0	1	1	1	1	0	1	1	1	1	1	1	0	1	0	1	1	1	0	0	1	1	0	0	0	1	1	1	1	1	0
RAJGARH	YES	1	0	2	Immediately	9-12 times in 24 hours	6	True	0	True	True	0	True	6	YES	0	0	3	0	1	1	0	0	0	0	0	1	1	0	1	0	0	0	1	1	0	1	0	1	1	1	0	0	1	1	0	1	1	1
RAJGARH	0	3	0	2	Immediately	9-12 times in 24 hours	6	True	True	True	True	0	True	6	YES	YES	YES	4	1	1	1	0	0	0	0	0	1	1	0	1	0	0	1	1	1	0	0	0	0	1	1	1	0	0	0	1	1	0	0
RAJGARH	YES	2	0	2	Immediately	On-demand- as often as the baby wants to feed	6	True	0	True	0	0	True	6	YES	0	0	2	0	1	1	1	1	0	1	0	1	1	1	1	0	1	0	1	0	1	1	0	0	0	0	1	0	1	0	0	1	1	0
RAJGARH	0	2	0	2	Immediately	9-12 times in 24 hours	6	True	True	True	0	0	True	6	0	YES	0	3	1	1	1	1	0	0	0	0	1	0	0	1	1	1	1	0	0	1	0	1	0	0	0	1	1	1	0	1	1	1	0
RAJGARH	0	2	0	2	Immediately	9-12 times in 24 hours	6	True	True	True	True	True	True	6	YES	YES	0	1	1	1	1	1	0	0	0	0	1	1	0	1	0	1	0	1	0	1	0	1	0	0	0	1	0	1	1	1	1	1	0
RAJGARH	YES	3	0	2	Immediately	9-12 times in 24 hours	6	True	0	True	True	0	0	6	YES	0	YES	2	1	1	1	1	1	0	1	0	1	1	1	1	0	1	1	1	0	1	1	1	1	1	1	0	0	1	1	1	1	1	0
RAJGARH	YES	2	0	3	Immediately	Other Specify	6	True	0	True	True	True	True	8	YES	0	0	1	0	1	1	1	0	0	0	1	1	0	0	0	0	1	1	0	0	1	0	0	1	0	0	0	0	0	0	0	1	0	0
RAJGARH	YES	3	0	2	Immediately	9-12 times in 24 hours	6	True	True	True	True	0	True	6	YES	YES	YES	5	1	1	0	0	1	1	1	0	1	0	0	0	1	1	1	1	0	1	1	0	1	0	1	1	0	1	1	1	1	1	0
RAJGARH	0	2	0	2	Immediately	9-12 times in 24 hours	6	True	True	True	True	0	True	6	YES	0	0	5	1	1	1	0	0	0	0	0	1	1	0	1	0	0	1	1	1	1	0	1	0	1	0	0	0	1	1	1	1	1	0
RAJGARH	0	2	0	2	Immediately	9-12 times in 24 hours	6	True	True	True	0	True	True	6	0	0	0	5	1	1	0	1	0	0	0	1	1	1	1	1	0	0	1	1	0	1	0	0	0	1	0	1	0	0	1	1	1	1	0
RAJGARH	YES	2	0	2	Immediately	9-12 times in 24 hours	6	True	True	True	0	0	True	6	YES	0	YES	5	1	1	1	1	1	0	1	0	1	0	0	1	0	0	1	1	0	1	1	1	1	1	0	1	0	1	1	1	1	1	1
RAJGARH	YES	2	0	2	Immediately	9-12 times in 24 hours	6	True	True	True	0	True	True	6	YES	0	0	5	1	1	1	0	1	1	1	0	1	1	0	1	0	1	1	1	1	1	0	0	1	1	0	1	0	1	1	1	1	1	0
RAJGARH	YES	2	0	2	Immediately	9-12 times in 24 hours	6	True	True	True	0	0	True	6	0	0	0	4	1	1	1	0	1	1	1	0	1	1	0	1	0	0	1	1	0	1	0	0	0	0	0	1	0	1	1	1	1	0	0
RAJGARH	YES	3	0	2	Immediately	9-12 times in 24 hours	6	True	True	True	True	True	True	6	YES	YES	YES	5	1	1	1	1	1	0	1	0	1	0	0	1	0	1	1	1	0	1	0	0	1	0	0	0	0	1	1	1	1	0	0
RAJGARH	0	4	0	2	Immediately	9-12 times in 24 hours	6	True	0	True	0	0	True	6	0	YES	0	1	1	1	1	1	1	1	0	0	1	1	0	0	0	0	1	1	0	1	0	1	0	1	0	0	0	0	0	0	1	0	0
RAJGARH	YES	3	0	2	Immediately	9-12 times in 24 hours	6	True	True	True	True	True	True	6	YES	YES	YES	4	1	1	1	1	1	1	1	0	1	1	0	1	0	0	1	1	1	0	0	0	0	1	1	0	1	0	1	1	1	1	0
RAJGARH	0	2	0	2	Immediately	9-12 times in 24 hours	6	True	True	True	0	0	True	6	YES	YES	YES	3	1	1	1	1	0	1	1	0	1	1	0	1	1	1	1	1	0	1	1	0	0	0	0	0	0	1	1	1	1	1	0
RAJGARH	YES	3	0	2	Immediately	9-12 times in 24 hours	6	True	True	True	0	0	True	6	YES	YES	YES	1	1	1	0	1	1	0	0	1	1	1	1	1	1	0	1	1	0	1	0	0	0	1	0	1	0	1	1	1	1	1	0
RAJGARH	YES	3	0	2	Immediately	9-12 times in 24 hours	6	True	True	True	0	0	True	6	YES	YES	YES	3	0	1	1	1	0	0	0	0	1	1	0	1	0	0	1	1	1	1	0	0	0	1	0	1	0	1	1	1	1	1	0
RAJGARH	YES	2	0	2	Immediately	9-12 times in 24 hours	6	0	0	True	True	0	True	6	YES	YES	0	4	1	1	1	0	0	1	1	0	1	0	1	1	0	0	1	1	0	0	0	0	0	1	0	1	0	1	0	0	1	1	0
RAJGARH	YES	4	0	2	Immediately	9-12 times in 24 hours	6	True	True	True	True	True	True	6	YES	0	0	3	1	1	1	1	0	0	0	0	1	1	0	1	0	0	1	1	0	1	0	0	0	0	0	0	0	1	1	1	1	1	0
RAJGARH	YES	4	0	2	Immediately	On-demand- as often as the baby wants to feed	6	True	0	True	True	0	True	6	YES	0	YES	4	1	1	1	1	1	1	1	0	1	1	0	1	0	1	1	1	0	1	1	0	1	0	0	0	0	0	1	1	1	1	0
RAJGARH	YES	2	YES	2	Immediately	9-12 times in 24 hours	6	True	True	True	0	True	True	6	YES	YES	YES	3	1	1	0	1	1	0	1	0	1	0	0	1	1	1	0	1	0	1	0	0	0	1	1	0	1	1	1	0	1	1	1
RAJGARH	YES	3	YES	2	Immediately	Other Specify	6	True	True	True	0	0	True	6	YES	0	0	3	1	1	1	0	0	0	0	0	1	1	0	1	0	1	1	1	0	1	1	0	1	1	0	0	1	1	1	1	1	1	0
RAJGARH	YES	3	0	2	Immediately	9-12 times in 24 hours	6	True	True	True	True	True	True	6	YES	YES	YES	4	1	1	1	1	1	1	1	1	1	1	1	1	0	0	1	1	0	1	0	1	0	1	0	1	0	1	1	1	1	1	1
RAJGARH	YES	2	0	2	Immediately	9-12 times in 24 hours	6	True	0	True	0	True	True	6	YES	0	0	3	0	1	1	1	0	0	0	1	1	1	1	1	0	0	1	1	0	0	0	0	0	1	0	1	0	1	1	1	1	1	0
RAJGARH	0	3	0	2	Immediately	9-12 times in 24 hours	6	True	0	True	0	0	True	6	YES	0	YES	1	1	1	1	1	0	0	0	0	1	0	1	1	0	0	1	1	0	1	0	1	0	1	1	0	0	1	1	1	1	0	0
RAJGARH	YES	2	0	2	Immediately	9-12 times in 24 hours	6	True	True	True	True	0	True	6	YES	0	0	3	1	1	1	0	1	1	1	0	1	1	1	1	0	0	1	1	1	1	0	1	0	1	0	1	0	0	0	0	1	1	0
RAJGARH	YES	3	0	2	Immediately	9-12 times in 24 hours	6	0	0	True	0	0	0	6	YES	0	0	2	0	1	1	0	0	0	0	0	1	1	0	0	0	0	1	0	0	0	0	0	0	0	1	0	0	1	1	1	0	1	0
RAJGARH	0	2	0	1	Immediately	On-demand- as often as the baby wants to feed	6	True	True	True	0	0	0	6	YES	0	0	4	1	1	1	1	0	0	0	1	1	0	0	0	0	0	0	0	0	0	0	0	1	0	0	0	0	0	0	0	1	1	0
RAJGARH	YES	3	0	2	Immediately	9-12 times in 24 hours	6	True	True	True	0	0	True	6	YES	YES	YES	3	1	1	1	1	1	1	1	0	1	1	0	1	1	1	1	0	0	1	0	1	0	1	0	1	0	1	1	0	1	1	0
RAJGARH	YES	3	0	2	Immediately	On-demand- as often as the baby wants to feed	6	True	True	True	True	True	True	6	YES	YES	0	3	1	1	0	1	1	1	1	0	1	1	0	1	0	0	1	1	1	1	1	1	1	0	0	1	0	0	0	1	1	1	0
RAJGARH	YES	2	0	2	Immediately	9-12 times in 24 hours	6	True	True	True	True	0	True	6	YES	0	YES	5	1	1	0	1	1	1	0	0	1	1	0	1	1	0	1	1	0	1	1	0	0	1	0	0	0	1	1	1	1	1	0
RAJGARH	0	3	YES	3	Immediately	9-12 times in 24 hours	6	True	0	True	0	0	0	6	YES	YES	YES	5	0	1	1	1	1	0	0	0	1	1	0	1	0	0	1	1	0	1	1	1	0	1	1	0	0	1	1	0	1	1	0
RAJGARH	YES	2	0	2	Immediately	9-12 times in 24 hours	6	True	True	True	0	0	True	6	YES	YES	YES	5	1	1	1	1	0	0	0	0	1	1	0	1	0	1	1	1	0	1	1	0	0	1	0	0	1	1	1	1	1	0	1
RAJGARH	YES	3	0	2	Immediately	On-demand- as often as the baby wants to feed	6	True	0	True	0	0	True	6	0	YES	0	4	0	1	1	1	1	0	1	0	1	1	1	1	1	0	0	1	0	0	0	0	0	1	0	0	0	1	1	0	1	1	0
RAJGARH	0	2	0	2	Immediately	9-12 times in 24 hours	6	True	True	True	0	True	0	6	YES	YES	YES	5	1	1	1	1	0	0	0	0	1	1	1	1	0	0	1	1	0	1	1	1	0	1	1	0	0	1	1	1	1	1	0
RAJGARH	YES	3	0	2	Immediately	9-12 times in 24 hours	6	True	True	True	0	0	True	6	YES	0	YES	3	1	0	1	1	1	0	0	0	1	1	0	1	0	0	1	0	1	1	0	1	1	1	0	1	0	1	0	0	1	1	0
RAJGARH	YES	2	0	2	Immediately	9-12 times in 24 hours	6	True	0	True	0	True	True	9	YES	YES	YES	4	0	1	1	1	1	1	0	0	1	1	0	1	1	0	1	1	0	0	0	0	0	1	0	1	0	1	1	1	1	1	1
RAJGARH	YES	2	0	2	Immediately	On-demand- as often as the baby wants to feed	6	True	True	True	True	0	True	6	YES	0	0	4	1	1	0	1	1	0	1	0	1	1	0	1	0	0	1	1	0	1	0	0	0	1	0	0	0	1	1	1	1	1	0
RAJGARH	0	0	0	2	Immediately	9-12 times in 24 hours	6	0	0	True	True	0	True	6	YES	0	0	4	1	1	1	0	1	1	0	0	1	1	0	1	0	0	1	1	0	1	0	1	0	1	0	0	0	0	0	1	1	0	0
RAJGARH	0	5	0	2	Immediately	9-12 times in 24 hours	6	True	0	True	0	0	0	24	0	YES	YES	1	0	1	0	0	0	0	0	0	1	0	0	1	0	1	1	1	0	1	0	1	0	0	0	0	0	0	1	0	1	1	0
RAJGARH	YES	2	0	2	Immediately	9-12 times in 24 hours	6	True	True	True	True	0	True	6	YES	0	YES	1	1	1	1	1	1	0	1	0	1	1	0	1	0	0	1	1	0	1	0	0	0	1	0	1	0	1	1	1	1	1	1
RAJGARH	YES	5	0	2	Immediately	9-12 times in 24 hours	6	True	True	True	True	True	True	6	YES	0	0	4	1	1	1	1	1	0	0	0	1	1	1	1	1	0	1	1	0	1	1	0	0	0	0	1	1	1	1	1	1	1	1
RAJGARH	YES	3	0	2	Immediately	9-12 times in 24 hours	6	True	True	True	0	0	True	6	YES	YES	YES	4	1	1	1	0	0	0	0	0	1	1	0	1	0	1	0	1	1	1	1	0	0	1	0	1	0	1	1	1	1	0	0
RAJGARH	0	4	0	2	Immediately	9-12 times in 24 hours	6	True	True	True	0	0	True	6	YES	YES	YES	4	0	0	1	1	0	0	0	1	1	1	1	1	1	0	0	0	0	1	0	1	0	1	0	0	0	1	1	1	1	1	0
RAJGARH	YES	2	0	2	Immediately	9-12 times in 24 hours	6	True	True	True	0	True	True	6	YES	YES	0	5	1	1	0	1	1	1	1	1	1	1	0	1	1	0	1	1	0	1	0	1	0	0	0	0	0	1	1	1	1	1	0
RAJGARH	0	5	0	2	Immediately	9-12 times in 24 hours	6	True	True	True	0	True	True	6	YES	YES	YES	3	1	1	1	1	0	0	0	0	1	1	0	1	0	0	1	1	0	1	1	0	1	0	0	0	0	0	0	1	1	1	0
RAJGARH	0	2	0	2	Immediately	Other Specify	6	True	True	True	0	0	True	6	0	0	0	4	1	1	0	1	1	1	1	0	1	0	0	1	1	1	1	1	0	1	0	0	0	1	0	1	1	1	0	1	1	0	0
RAJGARH	YES	4	0	3	Immediately	9-12 times in 24 hours	6	True	0	True	True	0	True	6	YES	YES	YES	2	1	1	1	1	1	0	0	1	1	1	0	1	0	0	1	0	0	1	1	0	1	1	0	0	1	1	1	1	1	1	0
RAJGARH	YES	2	0	2	Immediately	9-12 times in 24 hours	6	True	0	True	0	0	True	6	0	YES	0	1	1	1	1	1	1	1	0	1	1	1	0	1	0	0	1	1	0	1	1	0	1	1	0	0	0	0	0	1	1	0	0
RAJGARH	YES	2	0	2	Immediately	9-12 times in 24 hours	6	True	True	True	True	0	0	6	YES	YES	YES	2	1	1	1	1	1	1	1	0	1	1	0	1	1	1	1	1	1	1	0	1	0	1	1	0	0	1	1	1	1	1	0
RAJGARH	0	2	0	2	Immediately	9-12 times in 24 hours	6	True	0	True	True	0	True	6	YES	YES	YES	3	0	1	1	1	1	0	1	0	1	1	0	1	1	0	0	1	0	0	0	0	0	1	1	0	1	1	1	1	1	1	0
RAJGARH	YES	2	0	2	Immediately	9-12 times in 24 hours	6	True	0	True	0	0	True	6	YES	YES	YES	3	1	1	0	1	0	0	0	1	1	1	0	1	0	0	1	1	0	1	0	0	0	1	0	1	1	0	1	1	1	1	0
RAJGARH	0	2	0	2	Immediately	9-12 times in 24 hours	6	True	True	True	True	0	True	6	YES	YES	YES	3	1	1	1	1	1	0	0	1	1	0	0	1	1	1	1	1	0	1	1	0	0	1	0	0	1	1	1	1	1	0	1
RAJGARH	0	4	0	2	Immediately	9-12 times in 24 hours	6	0	0	True	True	0	True	6	YES	0	0	3	1	1	1	0	1	1	0	0	1	0	1	1	1	0	1	1	0	1	0	1	0	1	0	1	1	0	1	1	1	0	1
RAJGARH	YES	1	0	2	Immediately	9-12 times in 24 hours	6	True	0	True	0	True	True	6	YES	0	0	4	0	1	0	1	0	0	0	0	1	1	0	1	1	0	1	1	0	1	0	0	0	0	0	0	0	1	1	1	1	0	0
RAJGARH	YES	2	0	2	Immediately	Other Specify	6	0	0	True	0	True	True	6	YES	YES	YES	4	1	1	1	1	0	0	0	0	1	1	0	1	1	0	1	1	0	0	0	1	0	1	1	0	0	0	0	0	1	0	0
RAJGARH	0	2	0	2	Immediately	9-12 times in 24 hours	6	True	True	True	0	True	True	6	YES	YES	YES	5	1	1	0	1	1	1	1	1	1	1	0	1	0	1	1	1	0	1	1	1	0	1	0	0	0	0	1	1	1	1	1
RAJGARH	YES	3	0	2	Immediately	On-demand- as often as the baby wants to feed	6	True	0	True	0	0	True	6	YES	0	0	2	1	1	1	1	0	0	0	1	1	1	0	1	0	0	1	1	0	1	1	0	0	0	0	1	0	1	1	1	1	1	0
RAJGARH	YES	2	0	2	Immediately	9-12 times in 24 hours	6	True	True	True	True	0	True	6	YES	0	0	5	1	1	1	1	1	1	0	0	1	1	1	1	0	0	1	1	0	1	0	0	1	1	1	0	0	1	0	1	1	0	0
RAJGARH	YES	2	0	2	Immediately	9-12 times in 24 hours	6	True	0	True	0	0	True	6	YES	0	0	4	1	1	1	1	1	0	0	1	1	0	0	0	0	0	0	0	0	0	0	0	0	1	0	0	0	0	0	0	1	1	0
RAJGARH	YES	1	0	2	Immediately	9-12 times in 24 hours	6	True	True	True	True	0	True	6	YES	YES	0	2	0	1	1	1	1	1	1	0	1	1	0	1	0	0	1	1	0	1	0	1	1	1	0	0	0	1	1	1	1	0	0
RAJGARH	YES	2	0	2	Immediately	Other Specify	6	True	0	True	0	0	True	6	YES	0	0	5	1	1	1	0	1	1	0	1	1	1	0	1	0	1	1	1	0	1	1	0	0	0	0	0	0	1	0	0	1	0	0
RAJGARH	YES	0	0	3	Immediately	9-12 times in 24 hours	6	True	True	True	True	0	0	6	YES	YES	YES	4	0	1	0	1	0	0	0	0	1	1	0	1	0	0	1	1	1	0	0	0	0	1	0	0	0	1	1	1	1	1	0
RAJGARH	YES	3	0	2	Immediately	9-12 times in 24 hours	6	0	0	True	0	0	True	6	YES	YES	0	1	1	1	0	0	1	0	1	0	1	1	0	0	0	0	0	1	0	0	1	0	1	0	0	0	0	0	1	1	1	0	0
RAJGARH	0	2	0	2	Immediately	9-12 times in 24 hours	6	True	True	True	0	0	True	6	YES	YES	YES	5	1	1	1	1	0	0	0	0	1	1	0	1	1	0	1	0	0	1	0	0	0	0	0	1	1	1	1	1	1	1	0
RAJGARH	YES	4	0	2	Immediately	9-12 times in 24 hours	6	True	True	True	0	0	True	6	YES	YES	0	3	1	1	1	1	0	0	0	0	1	0	0	1	0	0	1	1	0	1	0	1	1	1	1	1	0	0	1	1	1	0	0
RAJGARH	YES	1	0	2	Immediately	Other Specify	6	True	True	True	0	True	True	6	YES	YES	0	3	1	1	0	1	1	1	1	0	1	0	0	1	0	0	1	1	0	1	1	0	1	0	0	0	1	0	1	0	1	1	0
RAJGARH	YES	2	0	2	Immediately	9-12 times in 24 hours	6	True	True	True	0	0	True	6	YES	YES	0	5	1	1	1	1	1	1	1	0	1	1	0	1	0	0	1	1	0	1	0	1	0	1	1	1	0	1	0	1	1	1	1
RAJGARH	YES	2	0	2	Immediately	9-12 times in 24 hours	6	True	True	True	0	0	True	6	YES	0	0	4	1	1	1	1	0	0	0	0	1	1	0	1	0	0	1	1	0	1	1	0	1	0	0	0	0	0	0	0	0	1	0
RAJGARH	0	4	0	2	Immediately	9-12 times in 24 hours	6	True	0	True	0	0	True	6	YES	YES	0	5	0	1	1	1	0	0	0	0	1	1	1	1	0	1	0	1	0	1	1	0	0	0	0	0	0	1	0	0	1	1	0
RAJGARH	YES	2	0	2	Immediately	Other Specify	6	True	0	True	0	0	True	6	YES	YES	0	4	0	1	1	1	0	0	0	0	1	1	0	1	1	0	1	1	0	1	1	0	0	1	0	0	0	1	1	1	1	1	0
RAJGARH	YES	2	0	2	Immediately	9-12 times in 24 hours	6	True	True	True	True	0	True	6	YES	YES	YES	4	0	1	1	1	1	1	1	0	1	1	0	1	1	1	1	1	0	1	0	0	1	1	1	0	0	1	1	1	1	1	0
RAJGARH	YES	2	0	3	Immediately	9-12 times in 24 hours	6	True	0	True	0	True	True	6	0	0	YES	5	1	1	1	1	1	1	1	0	1	1	0	1	0	1	1	1	0	0	0	0	0	1	0	0	0	1	1	1	1	1	0
RAJGARH	YES	1	0	2	Immediately	9-12 times in 24 hours	6	True	True	True	True	True	True	6	YES	0	0	5	1	1	1	1	1	1	1	0	1	1	0	1	0	0	1	1	0	1	0	0	1	1	0	1	0	1	1	1	1	1	1
RAJGARH	YES	4	0	2	Immediately	9-12 times in 24 hours	6	True	True	True	True	True	True	6	0	0	0	1	1	1	1	1	1	1	0	0	1	1	0	1	0	1	1	1	0	1	0	0	0	1	1	1	0	1	1	1	1	1	1
RAJGARH	0	4	0	2	Immediately	Other Specify	6	True	True	True	True	0	True	6	0	YES	0	2	1	1	1	1	1	1	1	1	1	1	1	1	0	1	1	1	1	1	1	0	1	1	0	0	0	1	1	0	1	0	0
RAJGARH	YES	2	0	2	Immediately	9-12 times in 24 hours	6	True	True	True	0	0	True	6	YES	0	0	1	1	1	1	1	1	1	1	0	1	0	1	1	1	0	1	1	0	1	0	1	0	1	0	0	1	1	1	1	1	1	0
RAJGARH	YES	2	0	2	Immediately	Other Specify	6	0	0	True	0	0	True	6	YES	YES	YES	5	0	1	1	0	0	0	0	0	1	1	0	1	1	0	1	1	1	1	0	0	0	1	1	0	0	0	1	1	1	0	0
RAJGARH	0	3	0	3	Immediately	9-12 times in 24 hours	6	0	0	True	0	0	True	6	YES	YES	0	4	1	1	1	1	0	0	0	1	1	1	0	1	1	1	1	1	1	0	0	0	0	1	0	0	0	1	0	0	1	1	0
RAJGARH	YES	2	0	2	Immediately	9-12 times in 24 hours	6	True	True	True	True	0	True	6	YES	YES	YES	4	1	1	1	0	0	0	1	0	1	1	0	1	1	0	1	0	1	1	0	0	1	1	0	1	1	0	0	1	1	1	0
RAJGARH	YES	2	0	2	Immediately	9-12 times in 24 hours	6	True	0	True	True	True	True	6	YES	0	0	3	1	1	1	0	1	0	0	0	1	1	0	1	0	0	1	1	0	1	0	0	0	1	0	0	1	1	0	1	1	1	0
RAJGARH	0	2	0	2	Immediately	9-12 times in 24 hours	6	True	True	True	True	0	True	6	YES	YES	YES	4	1	1	0	1	0	0	0	0	1	1	0	1	1	0	1	1	0	1	0	1	0	1	0	0	0	0	0	1	1	1	0
RAJGARH	YES	5	0	2	Immediately	Other Specify	6	True	True	True	True	0	0	6	YES	YES	0	5	1	1	1	1	0	0	0	0	1	1	0	0	0	0	0	1	1	1	0	0	0	1	0	1	0	0	1	1	1	1	0
RAJGARH	YES	1	0	2	Immediately	9-12 times in 24 hours	6	True	0	True	0	0	True	6	0	0	0	4	1	1	1	1	0	0	0	0	1	1	0	1	0	0	1	1	0	1	1	0	1	0	0	1	0	1	0	0	1	1	0
RAJGARH	YES	0	0	1	Immediately	Other Specify	6	True	0	True	0	0	True	6	YES	YES	YES	4	1	1	1	1	1	0	0	0	1	1	0	1	0	0	1	1	0	1	1	0	1	0	0	0	1	1	0	0	1	1	0
RAJGARH	YES	2	0	2	Immediately	9-12 times in 24 hours	6	True	True	True	True	0	True	6	YES	YES	YES	5	0	1	1	1	0	0	0	1	1	1	0	1	0	0	1	1	0	1	0	0	0	1	0	0	0	1	1	1	1	1	0
RAJGARH	0	2	0	2	Immediately	9-12 times in 24 hours	6	True	True	True	0	0	True	6	YES	YES	YES	4	1	1	1	1	1	1	1	0	1	1	0	1	0	0	1	1	0	0	0	0	1	1	0	1	0	1	1	1	1	1	0
RAJGARH	YES	4	0	2	Immediately	9-12 times in 24 hours	6	True	True	True	0	True	True	6	YES	YES	0	4	1	1	1	1	1	0	1	0	1	1	0	1	0	0	1	1	0	1	1	1	1	1	1	0	0	0	1	1	1	1	0
RAJGARH	0	2	0	2	Immediately	Other Specify	6	True	True	True	0	True	True	6	YES	YES	0	5	1	1	1	1	1	1	1	0	1	1	0	1	0	0	1	1	0	1	0	0	0	0	0	0	1	1	1	1	1	1	0
RAJGARH	YES	0	0	2	Immediately	Other Specify	6	True	True	True	0	True	True	6	YES	YES	0	5	1	1	1	1	1	1	1	0	1	1	1	1	0	0	1	1	0	1	0	0	1	1	1	1	0	1	1	1	1	1	1
RAJGARH	YES	4	0	2	Immediately	9-12 times in 24 hours	6	True	True	True	True	0	True	6	YES	YES	YES	1	1	1	1	1	1	1	1	0	1	1	0	1	0	1	1	1	1	0	0	0	0	1	0	0	1	1	1	1	1	1	1
RAJGARH	0	2	0	2	Immediately	9-12 times in 24 hours	6	True	True	True	True	True	True	6	YES	0	0	5	1	1	1	1	1	0	1	0	1	1	1	1	1	1	1	0	0	1	0	0	1	1	0	1	0	1	1	1	1	1	1
RAJGARH	YES	4	0	2	Immediately	9-12 times in 24 hours	6	True	True	True	True	0	0	6	YES	0	0	4	1	1	1	0	1	1	1	0	1	0	0	1	0	0	0	1	0	0	0	0	1	0	0	0	0	1	1	1	1	1	0
[truncated: 406 more columns]
